# Supplementary material for: Phytoseiid mites from tropical fruit trees in Bahia State, Brazil (Acari, Phytoseiidae)
Source: Zookeys. 2015 Oct 9;(533):99–131. doi: 10.3897/zookeys.533.5981 (PMC4669925; doi:10.3897/zookeys.533.5981)
Supplement: XML Treatment for Amblydromalus manihoti [file zookeys.533.5981-treatment1.xml]

<!DOCTYPE tp:taxon-treatment
  PUBLIC "-//TaxonX//DTD Taxonomic Treatment Publishing DTD v0 20100105//EN" "tax-treatment-NSO.dtd">
<tp:taxon-treatment xmlns:tp="http://www.plazi.org/taxpub"><tp:treatment-meta><kwd-group><label>Taxon classification</label><kwd><named-content content-type="kingdom">Animalia</named-content></kwd><kwd><named-content content-type="order">Mesostigmata</named-content></kwd><kwd><named-content content-type="family">Phytoseiidae</named-content></kwd></kwd-group><mixed-citation publication-type="journal"><person-group><name><surname>de Souza</surname><given-names>Izabel Vieira</given-names></name><name><surname>Sá Argolo</surname><given-names>Poliane</given-names></name><name><surname>Júnior</surname><given-names>Manoel Guedes Correa Gondim</given-names></name><name><surname>de Moraes</surname><given-names>Gilberto José</given-names></name><name><surname>Bittencourt</surname><given-names>Maria Aparecida Leão</given-names></name><name><surname>Oliveira</surname><given-names>Anibal Ramadan</given-names></name></person-group><article-title>Phytoseiid mites from tropical fruit trees in Bahia State, Brazil (<tp:taxon-name><tp:taxon-name-part taxon-name-part-type="subclass">Acari</tp:taxon-name-part></tp:taxon-name>, <tp:taxon-name><tp:taxon-name-part taxon-name-part-type="family">Phytoseiidae</tp:taxon-name-part></tp:taxon-name>)</article-title><source>Zookeys</source><day>9</day><month>10</month><year>2015</year><volume>2015</volume><issue>533</issue><fpage>99</fpage><lpage>131</lpage><pub-id pub-id-type="doi">10.3897/zookeys.533.5981</pub-id></mixed-citation></tp:treatment-meta><tp:nomenclature><tp:taxon-name>
                            <tp:taxon-name-part taxon-name-part-type="genus">Amblydromalus</tp:taxon-name-part>
                            <tp:taxon-name-part taxon-name-part-type="species">manihoti</tp:taxon-name-part>
                        </tp:taxon-name><tp:taxon-authority>(Moraes)</tp:taxon-authority><tp:nomenclature-citation-list><tp:nomenclature-citation><tp:taxon-name><tp:taxon-name-part taxon-name-part-type="genus">Amblyseius</tp:taxon-name-part> <tp:taxon-name-part taxon-name-part-type="species">manihoti</tp:taxon-name-part></tp:taxon-name><comment><xref ref-type="bibr" rid="B45">Moraes et al., 1994</xref>: 211.</comment></tp:nomenclature-citation><tp:nomenclature-citation><tp:taxon-name><tp:taxon-name-part taxon-name-part-type="genus">Typhlodromalus</tp:taxon-name-part> <tp:taxon-name-part taxon-name-part-type="species">manihoti</tp:taxon-name-part></tp:taxon-name><comment>: <xref ref-type="bibr" rid="B41">Moraes et al. 2004</xref>: 200.</comment></tp:nomenclature-citation><tp:nomenclature-citation><tp:taxon-name><tp:taxon-name-part taxon-name-part-type="genus">Amblydromalus</tp:taxon-name-part> <tp:taxon-name-part taxon-name-part-type="species">manihoti</tp:taxon-name-part></tp:taxon-name><comment>: <xref ref-type="bibr" rid="B6">Chant and McMurtry 2007</xref>: 117.</comment></tp:nomenclature-citation></tp:nomenclature-citation-list></tp:nomenclature><tp:treatment-sec sec-type="Specimens examined"><title>Specimens examined.</title><p><named-content xmlns:xlink="http://www.w3.org/1999/xlink" content-type="dwc:institutional_code" xlink:type="simple">UESC</named-content>, <italic><tp:taxon-name><tp:taxon-name-part taxon-name-part-type="genus">Carica</tp:taxon-name-part> <tp:taxon-name-part taxon-name-part-type="species">papaya</tp:taxon-name-part></tp:taxon-name></italic>, I-2008 (2♀); Fazenda Bela Vista, <italic><tp:taxon-name><tp:taxon-name-part taxon-name-part-type="genus">Theobroma</tp:taxon-name-part> <tp:taxon-name-part taxon-name-part-type="species">cacao</tp:taxon-name-part></tp:taxon-name></italic>, XI-2007 (2♀); Fazenda Frupical, <italic><tp:taxon-name><tp:taxon-name-part taxon-name-part-type="genus">Theobroma</tp:taxon-name-part> <tp:taxon-name-part taxon-name-part-type="species">grandiflorum</tp:taxon-name-part></tp:taxon-name></italic>, VII-2007 (1♀); Fazenda Liberdade, <italic><tp:taxon-name><tp:taxon-name-part taxon-name-part-type="genus">Carica</tp:taxon-name-part> <tp:taxon-name-part taxon-name-part-type="species">papaya</tp:taxon-name-part></tp:taxon-name></italic>, V-2007 (2♀).</p><!--PageBreak--></tp:treatment-sec><tp:treatment-sec sec-type="Female"><title>Female.</title><p>Four specimens measured. Dorsal shield 328 (320–338) long, 214 (205–223) wide, <italic>j1</italic> 29 (28–31), <italic>j3</italic> 38 (35–41), <italic>j4</italic> 10 (8–11), <italic>j5</italic> 9 (8–10), <italic>j6</italic> 12 (11–12), <italic>J2</italic> 14 (12–15), <italic>J5</italic> 9 (7–10), <italic>z2</italic> 11 (10–13), <italic>z4</italic> 12 (11–14), <italic>z5</italic> 9 (8–10), <italic>Z1</italic> 14 (13–15), <italic>Z4</italic> 14 (13–17), <italic>Z5</italic> 50 (47–51), <italic>s4</italic> 39 (35–44), <italic>S2</italic> 16 (15–17), <italic>S4</italic> 15 (14–16), <italic>S5</italic> 13 (11–14), <italic>r3</italic> 13 (12–13), <italic>R1</italic> 13 (11–14); distances between <italic>St1</italic>–<italic>St3</italic> 58 (55–60), <italic>St2–St2</italic> 67 (64–73) and <italic>St5–St5</italic> 69 (66–71); ventrianal shield 96 (92–105) long, 59 (56–<!--PageBreak-->62) wide at level of <italic>ZV2</italic> and 67 (64–70) wide at level of anus; movable cheliceral digit 32 (31–32) long, with 4 teeth; fixed cheliceral digit 26 (25–26) long, with 11 teeth; calyx of spermatheca 20 (16–23) long; <italic>Sge I</italic> 36 (34–38), <italic>Sge II</italic> 34 (32–37), <italic>Sge III</italic> 38 (36–41), <italic>Sti III</italic> 34 (32–36), <italic>Sge IV</italic> 61 (56–66), <italic>Sti IV</italic> 46 (40–51), <italic>St IV</italic> 80 (75–82).</p></tp:treatment-sec><tp:treatment-sec sec-type="Remarks"><title>Remarks.</title><p>Measurements of the specimens collected are similar to those of the original description. They also agree with those of <xref ref-type="bibr" rid="B37">Moraes et al. (2013)</xref>, except for the shorter <italic>Z5</italic> [64 (52–70) in the latter].</p></tp:treatment-sec><ref-list><ref id="B45"><mixed-citation xmlns:xlink="http://www.w3.org/1999/xlink" xlink:type="simple"><person-group><name name-style="western"><surname>Moraes</surname><given-names>GJ</given-names></name><name name-style="western"><surname>Mesa</surname><given-names>NC</given-names></name><name name-style="western"><surname>Braun</surname><given-names>A</given-names></name><name name-style="western"><surname>Melo</surname><given-names>EL</given-names></name></person-group> (<year>1994</year>) <article-title>Definition of the <italic><tp:taxon-name><tp:taxon-name-part taxon-name-part-type="genus">Amblyseius</tp:taxon-name-part> <tp:taxon-name-part taxon-name-part-type="species">limonicus</tp:taxon-name-part></tp:taxon-name></italic> species group (<tp:taxon-name><tp:taxon-name-part taxon-name-part-type="subclass">Acari</tp:taxon-name-part></tp:taxon-name>: <tp:taxon-name><tp:taxon-name-part taxon-name-part-type="family">Phytoseiidae</tp:taxon-name-part></tp:taxon-name>), with descriptions of two new species and new records.</article-title> <source>International Journal of Acarology</source> <volume>20</volume>: <fpage>209</fpage>–<lpage>217</lpage>. doi: <ext-link xlink:type="simple" ext-link-type="doi" xlink:href="10.1080/01647959408684019">10.1080/01647959408684019</ext-link> </mixed-citation></ref><ref id="B41"><mixed-citation xmlns:xlink="http://www.w3.org/1999/xlink" xlink:type="simple"><person-group><name name-style="western"><surname>Moraes</surname><given-names>GJ</given-names></name><name name-style="western"><surname>McMurtry</surname><given-names>JA</given-names></name><name name-style="western"><surname>Denmark</surname><given-names>HA</given-names></name><name name-style="western"><surname>Campos</surname><given-names>CB</given-names></name></person-group> (<year>2004</year>) <article-title>A revised catalog of the mite family <tp:taxon-name><tp:taxon-name-part taxon-name-part-type="family">Phytoseiidae</tp:taxon-name-part></tp:taxon-name>.</article-title> <source>Zootaxa</source> <volume>434</volume>: <fpage>1</fpage>–<lpage>494</lpage>. </mixed-citation></ref><ref id="B6"><mixed-citation xmlns:xlink="http://www.w3.org/1999/xlink" xlink:type="simple"><person-group><name name-style="western"><surname>Chant</surname><given-names>DA</given-names></name><name name-style="western"><surname>McMurtry</surname><given-names>JA</given-names></name></person-group> (<year>2007</year>) <source>Illustrated Keys and Diagnoses for the Genera and Subgenera of the <tp:taxon-name><tp:taxon-name-part taxon-name-part-type="family">Phytoseiidae</tp:taxon-name-part></tp:taxon-name> of the World (<tp:taxon-name><tp:taxon-name-part taxon-name-part-type="subclass">Acari</tp:taxon-name-part></tp:taxon-name>: <tp:taxon-name><tp:taxon-name-part taxon-name-part-type="order">Mesostigmata</tp:taxon-name-part></tp:taxon-name>).</source> <publisher-name>Indira Publishing House</publisher-name>, <publisher-loc>Michigan</publisher-loc>, <size units="page">219 pp</size>. </mixed-citation></ref><ref id="B37"><mixed-citation xmlns:xlink="http://www.w3.org/1999/xlink" xlink:type="simple"><person-group><name name-style="western"><surname>Moraes</surname><given-names>GJ</given-names></name><name name-style="western"><surname>Barbosa</surname><given-names>MFC</given-names></name><name name-style="western"><surname>Castro</surname><given-names>TMMG</given-names></name></person-group> (<year>2013</year>) <article-title><tp:taxon-name><tp:taxon-name-part taxon-name-part-type="family">Phytoseiidae</tp:taxon-name-part></tp:taxon-name> (<tp:taxon-name><tp:taxon-name-part taxon-name-part-type="subclass">Acari</tp:taxon-name-part></tp:taxon-name>: <tp:taxon-name><tp:taxon-name-part taxon-name-part-type="order">Mesostigmata</tp:taxon-name-part></tp:taxon-name>) from natural ecosystems in the State of São Paulo, Brazil.</article-title> <source>Zootaxa</source> <volume>3700</volume>: <lpage>47</lpage>. doi: <ext-link xlink:type="simple" ext-link-type="doi" xlink:href="10.11646/zootaxa.3700.3.1">10.11646/zootaxa.3700.3.1</ext-link> </mixed-citation></ref></ref-list></tp:taxon-treatment>
