# Supplementary material for: Phytoseiid mites from tropical fruit trees in Bahia State, Brazil (Acari, Phytoseiidae)
Source: Zookeys. 2015 Oct 9;(533):99–131. doi: 10.3897/zookeys.533.5981 (PMC4669925; doi:10.3897/zookeys.533.5981)
Supplement: XML Treatment for Amblyseius aerialis [file zookeys.533.5981-treatment2.xml]

<!DOCTYPE tp:taxon-treatment
  PUBLIC "-//TaxonX//DTD Taxonomic Treatment Publishing DTD v0 20100105//EN" "tax-treatment-NSO.dtd">
<tp:taxon-treatment xmlns:tp="http://www.plazi.org/taxpub"><tp:treatment-meta><kwd-group><label>Taxon classification</label><kwd><named-content content-type="kingdom">Animalia</named-content></kwd><kwd><named-content content-type="order">Mesostigmata</named-content></kwd><kwd><named-content content-type="family">Phytoseiidae</named-content></kwd></kwd-group><mixed-citation publication-type="journal"><person-group><name><surname>de Souza</surname><given-names>Izabel Vieira</given-names></name><name><surname>Sá Argolo</surname><given-names>Poliane</given-names></name><name><surname>Júnior</surname><given-names>Manoel Guedes Correa Gondim</given-names></name><name><surname>de Moraes</surname><given-names>Gilberto José</given-names></name><name><surname>Bittencourt</surname><given-names>Maria Aparecida Leão</given-names></name><name><surname>Oliveira</surname><given-names>Anibal Ramadan</given-names></name></person-group><article-title>Phytoseiid mites from tropical fruit trees in Bahia State, Brazil (<tp:taxon-name><tp:taxon-name-part taxon-name-part-type="subclass">Acari</tp:taxon-name-part></tp:taxon-name>, <tp:taxon-name><tp:taxon-name-part taxon-name-part-type="family">Phytoseiidae</tp:taxon-name-part></tp:taxon-name>)</article-title><source>Zookeys</source><day>9</day><month>10</month><year>2015</year><volume>2015</volume><issue>533</issue><fpage>99</fpage><lpage>131</lpage><pub-id pub-id-type="doi">10.3897/zookeys.533.5981</pub-id></mixed-citation></tp:treatment-meta><tp:nomenclature><tp:taxon-name>
                            <tp:taxon-name-part taxon-name-part-type="genus">Amblyseius</tp:taxon-name-part>
                            <tp:taxon-name-part taxon-name-part-type="species">aerialis</tp:taxon-name-part>
                        </tp:taxon-name><tp:taxon-authority>(Muma)</tp:taxon-authority><tp:nomenclature-citation-list><tp:nomenclature-citation><tp:taxon-name><tp:taxon-name-part taxon-name-part-type="genus">Amblyseiopsis</tp:taxon-name-part> <tp:taxon-name-part taxon-name-part-type="species">aerialis</tp:taxon-name-part></tp:taxon-name><comment> Muma, 1955: 264.</comment></tp:nomenclature-citation><tp:nomenclature-citation><tp:taxon-name><tp:taxon-name-part taxon-name-part-type="genus">Amblyseius</tp:taxon-name-part> <tp:taxon-name-part taxon-name-part-type="species">aerialis</tp:taxon-name-part></tp:taxon-name><comment>: <xref ref-type="bibr" rid="B41">Moraes et al. 2004</xref>: 13.</comment></tp:nomenclature-citation><tp:nomenclature-citation><tp:taxon-name><tp:taxon-name-part taxon-name-part-type="genus">Amblyseius</tp:taxon-name-part> <tp:taxon-name-part taxon-name-part-type="species">aerialis</tp:taxon-name-part></tp:taxon-name><comment>: <xref ref-type="bibr" rid="B6">Chant and McMurtry 2007</xref>: 75.</comment></tp:nomenclature-citation></tp:nomenclature-citation-list></tp:nomenclature><tp:treatment-sec sec-type="Specimens examined"><title>Specimens examined.</title><p><named-content xmlns:xlink="http://www.w3.org/1999/xlink" content-type="dwc:institutional_code" xlink:type="simple">UESC</named-content>, <italic><tp:taxon-name><tp:taxon-name-part taxon-name-part-type="genus">Theobroma</tp:taxon-name-part> <tp:taxon-name-part taxon-name-part-type="species">grandiflorum</tp:taxon-name-part></tp:taxon-name></italic>, IV-2008 (1♀); Fazenda Bela Vista, <italic><tp:taxon-name><tp:taxon-name-part taxon-name-part-type="genus">Cocos</tp:taxon-name-part> <tp:taxon-name-part taxon-name-part-type="species">nucifera</tp:taxon-name-part></tp:taxon-name></italic>, IV-2007 (12♀), <italic><tp:taxon-name><tp:taxon-name-part taxon-name-part-type="genus">Psidium</tp:taxon-name-part> <tp:taxon-name-part taxon-name-part-type="species">guajava</tp:taxon-name-part></tp:taxon-name></italic>, VII-2007 (1♀), <italic><tp:taxon-name><tp:taxon-name-part taxon-name-part-type="genus">Theobroma</tp:taxon-name-part> <tp:taxon-name-part taxon-name-part-type="species">cacao</tp:taxon-name-part></tp:taxon-name></italic>, XI-2007 (1♀); Fazenda Frupical, <italic><tp:taxon-name><tp:taxon-name-part taxon-name-part-type="genus">Theobroma</tp:taxon-name-part> <tp:taxon-name-part taxon-name-part-type="species">grandiflorum</tp:taxon-name-part></tp:taxon-name></italic>, VII-2007 (2♀); Fazenda Liberdade, <italic><tp:taxon-name><tp:taxon-name-part taxon-name-part-type="genus">Carica</tp:taxon-name-part> <tp:taxon-name-part taxon-name-part-type="species">papaya</tp:taxon-name-part></tp:taxon-name></italic>, V-2007 (1♀); Fazenda Nossa Senhora Auxiliadora, <italic><tp:taxon-name><tp:taxon-name-part taxon-name-part-type="genus">Carica</tp:taxon-name-part> <tp:taxon-name-part taxon-name-part-type="species">papaya</tp:taxon-name-part></tp:taxon-name></italic>, VII-2007 (1♀), <italic><tp:taxon-name><tp:taxon-name-part taxon-name-part-type="genus">Cocos</tp:taxon-name-part> <tp:taxon-name-part taxon-name-part-type="species">nucifera</tp:taxon-name-part></tp:taxon-name></italic>, XI-2007 (2♀); Fazenda Terra Nova, <italic><tp:taxon-name><tp:taxon-name-part taxon-name-part-type="genus">Cocos</tp:taxon-name-part> <tp:taxon-name-part taxon-name-part-type="species">nucifera</tp:taxon-name-part></tp:taxon-name></italic>, V-2007 (5♀); Sítio Agrotropical, <italic><tp:taxon-name><tp:taxon-name-part taxon-name-part-type="genus">Cocos</tp:taxon-name-part> <tp:taxon-name-part taxon-name-part-type="species">nucifera</tp:taxon-name-part></tp:taxon-name></italic>, III-2007 (1♂); Sítio São Jorge, <italic><tp:taxon-name><tp:taxon-name-part taxon-name-part-type="genus">Cocos</tp:taxon-name-part> <tp:taxon-name-part taxon-name-part-type="species">nucifera</tp:taxon-name-part></tp:taxon-name></italic>, XI-2007 (1♀, 4♂).</p></tp:treatment-sec><tp:treatment-sec sec-type="Female"><title>Female.</title><p>Ten specimens measured. Dorsal shield 386 (364–422) long, 284 (266–309) wide, <italic>j1</italic> 34 (30–37), <italic>j3</italic> 55 (52–59), <italic>j4</italic> 5 (4–8), <italic>j5</italic> 5 (4–6), <italic>j6</italic> 7 (6–8), <italic>J2</italic> 9 (7–11), <italic>J5</italic> 8 (7–8), <italic>z2</italic> 14 (13–16), <italic>z4</italic> 9 (8–13), <italic>z5</italic> 6 (5–7), <italic>Z1</italic> 10 (10–12), <italic>Z4</italic> 133 (120–143), <italic>Z5</italic> 296 (271–315), <italic>s4</italic> 108 (105–111), <italic>S2</italic> 12 (11–14), <italic>S4</italic> 12 (11–14), <italic>S5</italic> 13 (12–13), <italic>r3</italic> 16 (14–17), <italic>R1</italic> 12 (11–13); distances between <italic>St1</italic>–<italic>St3</italic> 65 (63–71), <italic>St2–St2</italic> 83 (79–88) and <italic>St5–St5</italic> 81 (74–87); ventrianal shield 131 (120–142) long, 85 (78–91) wide at level of <italic>ZV2</italic> and 73 (69–77) wide at level of anus; movable cheliceral digit 42 (39–44) long, with 4 teeth; fixed cheliceral digit 34 (33–35) long; calyx of spermatheca 18 (16–20) long; <italic>Sge I</italic> 44 (42–48), <italic>Sge II</italic> 42 (39–45), <italic>Sge III</italic> 61 (55–67), <italic>Sti III</italic> 40 (37–43), <italic>Sge IV</italic> 131 (118–138), <italic>Sti IV</italic> 90 (83–94), <italic>St IV</italic> 80 (75–84).</p></tp:treatment-sec><tp:treatment-sec sec-type="Male"><title>Male.</title><p>Five specimens measured. Dorsal shield 309 (294–320) long, 217 (189–248) wide, <italic>j1</italic> 31 (28–32), <italic>j3</italic> 44 (43–45), <italic>j4</italic> 5 (5–6), <italic>j5</italic> 5 (4–6), <italic>j6</italic> 8 (6–9), <italic>J2</italic> 9 (8 10), <italic>J5</italic> 8 (7–8), <italic>z2</italic> 14 (13–15), <italic>z4</italic> 13 (12–13), <italic>z5</italic> 6 (5–7), <italic>Z1</italic> 10 (9–11), <italic>Z4</italic> 103 (102–105), <italic>Z5</italic> 229 (215–241), <italic>s4</italic> 85 (80–90), <italic>S2</italic> 12 (11–14), <italic>S4</italic> 9 (7–11), <italic>S5</italic> 10 (6–12), <italic>r3</italic> 17 (14–20), <italic>R1</italic> 12 (11–13); ventrianal shield 131 (122–137) long and 160 (156–162) wide at anterior corners; shaft of spermatodactyl 19 (16–20) long; <italic>Sge I</italic> 37 (32–39), <italic>Sge II</italic> 35 (30–39), <italic>Sge III</italic> 40 (37–41), <italic>Sti III</italic> 34 (32–35), <italic>Sge IV</italic> 82 (75–90), <italic>Sti IV</italic> 63 (56–70), <italic>St IV</italic> 61 (55–66).</p></tp:treatment-sec><tp:treatment-sec sec-type="Remarks"><title>Remarks.</title><p>The calyx of spermatheca of the specimens collected is about 1.5 times longer than reported by <xref ref-type="bibr" rid="B17">Denmark and Muma (1989)</xref> (11–12), but it is comparable to measurements of Brazilian specimens given by <xref ref-type="bibr" rid="B25">Gondim Jr. and Moraes (2001)</xref>.</p><!--PageBreak--></tp:treatment-sec><ref-list><ref id="B41"><mixed-citation xmlns:xlink="http://www.w3.org/1999/xlink" xlink:type="simple"><person-group><name name-style="western"><surname>Moraes</surname><given-names>GJ</given-names></name><name name-style="western"><surname>McMurtry</surname><given-names>JA</given-names></name><name name-style="western"><surname>Denmark</surname><given-names>HA</given-names></name><name name-style="western"><surname>Campos</surname><given-names>CB</given-names></name></person-group> (<year>2004</year>) <article-title>A revised catalog of the mite family <tp:taxon-name><tp:taxon-name-part taxon-name-part-type="family">Phytoseiidae</tp:taxon-name-part></tp:taxon-name>.</article-title> <source>Zootaxa</source> <volume>434</volume>: <fpage>1</fpage>–<lpage>494</lpage>. </mixed-citation></ref><ref id="B6"><mixed-citation xmlns:xlink="http://www.w3.org/1999/xlink" xlink:type="simple"><person-group><name name-style="western"><surname>Chant</surname><given-names>DA</given-names></name><name name-style="western"><surname>McMurtry</surname><given-names>JA</given-names></name></person-group> (<year>2007</year>) <source>Illustrated Keys and Diagnoses for the Genera and Subgenera of the <tp:taxon-name><tp:taxon-name-part taxon-name-part-type="family">Phytoseiidae</tp:taxon-name-part></tp:taxon-name> of the World (<tp:taxon-name><tp:taxon-name-part taxon-name-part-type="subclass">Acari</tp:taxon-name-part></tp:taxon-name>: <tp:taxon-name><tp:taxon-name-part taxon-name-part-type="order">Mesostigmata</tp:taxon-name-part></tp:taxon-name>).</source> <publisher-name>Indira Publishing House</publisher-name>, <publisher-loc>Michigan</publisher-loc>, <size units="page">219 pp</size>. </mixed-citation></ref><ref id="B17"><mixed-citation xmlns:xlink="http://www.w3.org/1999/xlink" xlink:type="simple"><person-group><name name-style="western"><surname>Denmark</surname><given-names>HA</given-names></name><name name-style="western"><surname>Muma</surname><given-names>MH</given-names></name></person-group> (<year>1989</year>) <article-title>A revision of the genus <italic><tp:taxon-name><tp:taxon-name-part taxon-name-part-type="genus">Amblyseius</tp:taxon-name-part></tp:taxon-name></italic> Berlese, 1914 (<tp:taxon-name><tp:taxon-name-part taxon-name-part-type="subclass">Acari</tp:taxon-name-part></tp:taxon-name>: <tp:taxon-name><tp:taxon-name-part taxon-name-part-type="family">Phytoseiidae</tp:taxon-name-part></tp:taxon-name>).</article-title> <source>Occasional Papers of the Florida State Collection of Arthropods</source> <volume>4</volume>: <fpage>1</fpage>–<lpage>149</lpage>. </mixed-citation></ref><ref id="B25"><mixed-citation xmlns:xlink="http://www.w3.org/1999/xlink" xlink:type="simple"><person-group><name name-style="western"><surname>Gondim Jr.</surname><given-names>MGC</given-names></name><name name-style="western"><surname>Moraes</surname><given-names>GJ</given-names></name></person-group> (<year>2001</year>) <article-title>Phytoseiid mites (<tp:taxon-name><tp:taxon-name-part taxon-name-part-type="subclass">Acari</tp:taxon-name-part></tp:taxon-name>: <tp:taxon-name><tp:taxon-name-part taxon-name-part-type="family">Phytoseiidae</tp:taxon-name-part></tp:taxon-name>) associated with palm trees (<tp:taxon-name><tp:taxon-name-part taxon-name-part-type="family">Arecaceae</tp:taxon-name-part></tp:taxon-name>) in Brazil.</article-title> <source>Systematic and Applied Acarology</source> <volume>6</volume>: <fpage>65</fpage>–<lpage>94</lpage>. </mixed-citation></ref></ref-list></tp:taxon-treatment>
