# Supplementary material for: Phytoseiid mites from tropical fruit trees in Bahia State, Brazil (Acari, Phytoseiidae)
Source: Zookeys. 2015 Oct 9;(533):99–131. doi: 10.3897/zookeys.533.5981 (PMC4669925; doi:10.3897/zookeys.533.5981)
Supplement: XML Treatment for Amblyseius operculatus [file zookeys.533.5981-treatment5.xml]

<!DOCTYPE tp:taxon-treatment
  PUBLIC "-//TaxonX//DTD Taxonomic Treatment Publishing DTD v0 20100105//EN" "tax-treatment-NSO.dtd">
<tp:taxon-treatment xmlns:tp="http://www.plazi.org/taxpub"><tp:treatment-meta><kwd-group><label>Taxon classification</label><kwd><named-content content-type="kingdom">Animalia</named-content></kwd><kwd><named-content content-type="order">Mesostigmata</named-content></kwd><kwd><named-content content-type="family">Phytoseiidae</named-content></kwd></kwd-group><mixed-citation publication-type="journal"><person-group><name><surname>de Souza</surname><given-names>Izabel Vieira</given-names></name><name><surname>Sá Argolo</surname><given-names>Poliane</given-names></name><name><surname>Júnior</surname><given-names>Manoel Guedes Correa Gondim</given-names></name><name><surname>de Moraes</surname><given-names>Gilberto José</given-names></name><name><surname>Bittencourt</surname><given-names>Maria Aparecida Leão</given-names></name><name><surname>Oliveira</surname><given-names>Anibal Ramadan</given-names></name></person-group><article-title>Phytoseiid mites from tropical fruit trees in Bahia State, Brazil (<tp:taxon-name><tp:taxon-name-part taxon-name-part-type="subclass">Acari</tp:taxon-name-part></tp:taxon-name>, <tp:taxon-name><tp:taxon-name-part taxon-name-part-type="family">Phytoseiidae</tp:taxon-name-part></tp:taxon-name>)</article-title><source>Zookeys</source><day>9</day><month>10</month><year>2015</year><volume>2015</volume><issue>533</issue><fpage>99</fpage><lpage>131</lpage><pub-id pub-id-type="doi">10.3897/zookeys.533.5981</pub-id></mixed-citation></tp:treatment-meta><tp:nomenclature><tp:taxon-name>
                            <tp:taxon-name-part taxon-name-part-type="genus">Amblyseius</tp:taxon-name-part>
                            <tp:taxon-name-part taxon-name-part-type="species">operculatus</tp:taxon-name-part>
                        </tp:taxon-name><tp:taxon-authority>De Leon</tp:taxon-authority><tp:nomenclature-citation-list><tp:nomenclature-citation><tp:taxon-name><tp:taxon-name-part taxon-name-part-type="genus">Amblyseius</tp:taxon-name-part> <tp:taxon-name-part taxon-name-part-type="species">operculatus</tp:taxon-name-part></tp:taxon-name><comment> De Leon, 1967: 26.</comment></tp:nomenclature-citation><tp:nomenclature-citation><tp:taxon-name><tp:taxon-name-part taxon-name-part-type="genus">Amblyseius</tp:taxon-name-part> <tp:taxon-name-part taxon-name-part-type="species">operculatus</tp:taxon-name-part></tp:taxon-name><comment>: <xref ref-type="bibr" rid="B41">Moraes et al. 2004</xref>: 45.</comment></tp:nomenclature-citation><tp:nomenclature-citation><tp:taxon-name><tp:taxon-name-part taxon-name-part-type="genus">Amblyseius</tp:taxon-name-part> <tp:taxon-name-part taxon-name-part-type="species">operculatus</tp:taxon-name-part></tp:taxon-name><comment>: <xref ref-type="bibr" rid="B6">Chant and McMurtry 2007</xref>: 80.</comment></tp:nomenclature-citation></tp:nomenclature-citation-list></tp:nomenclature><tp:treatment-sec sec-type="Specimens examined"><title>Specimens examined.</title><p><named-content xmlns:xlink="http://www.w3.org/1999/xlink" content-type="dwc:institutional_code" xlink:type="simple">UESC</named-content>, <italic><tp:taxon-name><tp:taxon-name-part taxon-name-part-type="genus">Musa</tp:taxon-name-part> <tp:taxon-name-part taxon-name-part-type="species">sapientum</tp:taxon-name-part></tp:taxon-name></italic> VII-2007 (1♀), <italic><tp:taxon-name><tp:taxon-name-part taxon-name-part-type="genus">Cocos</tp:taxon-name-part> <tp:taxon-name-part taxon-name-part-type="species">nucifera</tp:taxon-name-part></tp:taxon-name></italic>, VII-2007 (4♀), I-2008 (3♂), IV-2008 (1♂), <italic><tp:taxon-name><tp:taxon-name-part taxon-name-part-type="genus">Annona</tp:taxon-name-part> <tp:taxon-name-part taxon-name-part-type="species">muricata</tp:taxon-name-part></tp:taxon-name></italic>, VII-2007 (1♀, 1♂), <italic><tp:taxon-name><tp:taxon-name-part taxon-name-part-type="genus">Elaeis</tp:taxon-name-part> <tp:taxon-name-part taxon-name-part-type="species">guineensis</tp:taxon-name-part></tp:taxon-name></italic>, VII-2007 (1♀), <italic><tp:taxon-name><tp:taxon-name-part taxon-name-part-type="genus">Psidium</tp:taxon-name-part> <tp:taxon-name-part taxon-name-part-type="species">guajava</tp:taxon-name-part></tp:taxon-name></italic>, VII-2007 (3♀, 2♂), <italic><tp:taxon-name><tp:taxon-name-part taxon-name-part-type="genus">Artocarpus</tp:taxon-name-part> <tp:taxon-name-part taxon-name-part-type="species">integrifolia</tp:taxon-name-part></tp:taxon-name></italic>, VII-2007 (1♀), <italic><tp:taxon-name><tp:taxon-name-part taxon-name-part-type="genus">Theobroma</tp:taxon-name-part> <tp:taxon-name-part taxon-name-part-type="species">grandiflorum</tp:taxon-name-part></tp:taxon-name></italic>, VIII-2007 (1♀), <italic><tp:taxon-name><tp:taxon-name-part taxon-name-part-type="genus">Persea</tp:taxon-name-part> <tp:taxon-name-part taxon-name-part-type="species">americana</tp:taxon-name-part></tp:taxon-name></italic>, I-2008 (2♀); CEPLAC, <italic><tp:taxon-name><tp:taxon-name-part taxon-name-part-type="genus">Cocos</tp:taxon-name-part> <tp:taxon-name-part taxon-name-part-type="species">nucifera</tp:taxon-name-part></tp:taxon-name></italic>, IV-2008 (1♀), fruits, VI-2008 (1♀), IV-2009 (1♀), V-2009 (1♂), VII-2009 (2♀, 4♂), VIII-2009 (7♀), IX-2009 (2♀, 1♂), X-2009 (5♀, 1♂), XI-2009 (5♀, 1♂), XII-2009 (10♀, 4♂), I-2010 (3♀, 1♂); Colônia de Japoneses, <italic><tp:taxon-name><tp:taxon-name-part taxon-name-part-type="genus">Cocos</tp:taxon-name-part> <tp:taxon-name-part taxon-name-part-type="species">nucifera</tp:taxon-name-part></tp:taxon-name></italic>, XI-2007 (2♀, 4♂); Fazenda Barra, <italic><tp:taxon-name><tp:taxon-name-part taxon-name-part-type="genus">Anacardium</tp:taxon-name-part> <tp:taxon-name-part taxon-name-part-type="species">occidentale</tp:taxon-name-part></tp:taxon-name></italic>, VIII-2007 (1♀), <italic><tp:taxon-name><tp:taxon-name-part taxon-name-part-type="genus">Theobroma</tp:taxon-name-part> <tp:taxon-name-part taxon-name-part-type="species">cacao</tp:taxon-name-part></tp:taxon-name></italic>, XI-2007 (2♀); Fazenda Bela Vista, <italic><tp:taxon-name><tp:taxon-name-part taxon-name-part-type="genus">Cocos</tp:taxon-name-part> <tp:taxon-name-part taxon-name-part-type="species">nucifera</tp:taxon-name-part></tp:taxon-name></italic>, IV-2007 (1♀), IX-2007 (2♀); Fazenda Formiga, <italic><tp:taxon-name><tp:taxon-name-part taxon-name-part-type="genus">Cocos</tp:taxon-name-part> <tp:taxon-name-part taxon-name-part-type="species">nucifera</tp:taxon-name-part></tp:taxon-name></italic>, VIII-2007 (5♀), fruit, VIII-2007 (1♀); Fazenda Frupical, <italic><tp:taxon-name><tp:taxon-name-part taxon-name-part-type="genus">Musa</tp:taxon-name-part> <tp:taxon-name-part taxon-name-part-type="species">sapientum</tp:taxon-name-part></tp:taxon-name></italic>, VII-2007 (1♀), <italic><tp:taxon-name><tp:taxon-name-part taxon-name-part-type="genus">Theobroma</tp:taxon-name-part> <tp:taxon-name-part taxon-name-part-type="species">cacao</tp:taxon-name-part></tp:taxon-name></italic>, VII-2007 (3♀), fruit, VII-2007 (1♀); Fazenda Liberdade, <italic><tp:taxon-name><tp:taxon-name-part taxon-name-part-type="genus">Theobroma</tp:taxon-name-part> <tp:taxon-name-part taxon-name-part-type="species">cacao</tp:taxon-name-part></tp:taxon-name></italic>, V-2007 (1♀); Fazenda Monte Alegre, <italic><tp:taxon-name><tp:taxon-name-part taxon-name-part-type="genus">Psidium</tp:taxon-name-part> <tp:taxon-name-part taxon-name-part-type="species">guajava</tp:taxon-name-part></tp:taxon-name></italic>, V-2007 (1♀), IX-2007 (1♀), V-2008 (1♀), <italic><tp:taxon-name><tp:taxon-name-part taxon-name-part-type="genus">Mangifera</tp:taxon-name-part> <tp:taxon-name-part taxon-name-part-type="species">indica</tp:taxon-name-part></tp:taxon-name></italic>, IX-2007 (1♀), V-2008 (1♀), <italic><tp:taxon-name><tp:taxon-name-part taxon-name-part-type="genus">Malpighia</tp:taxon-name-part> <tp:taxon-name-part taxon-name-part-type="species">emarginata</tp:taxon-name-part></tp:taxon-name></italic>, IX-2007 (1♀), <italic><tp:taxon-name><tp:taxon-name-part taxon-name-part-type="genus">Cocos</tp:taxon-name-part> <tp:taxon-name-part taxon-name-part-type="species">nucifera</tp:taxon-name-part></tp:taxon-name></italic>, I-2008 (1♀, 1♂), V-2008 (1♀, 2♂), <italic><tp:taxon-name><tp:taxon-name-part taxon-name-part-type="genus">Theobroma</tp:taxon-name-part> <tp:taxon-name-part taxon-name-part-type="species">cacao</tp:taxon-name-part></tp:taxon-name></italic>, V-2008 (1♀); Fazenda Nossa Senhora Auxiliadora, <italic><tp:taxon-name><tp:taxon-name-part taxon-name-part-type="genus">Theobroma</tp:taxon-name-part> <tp:taxon-name-part taxon-name-part-type="species">cacao</tp:taxon-name-part></tp:taxon-name></italic>, VII-2007 (1♀), <italic><tp:taxon-name><tp:taxon-name-part taxon-name-part-type="genus">Cocos</tp:taxon-name-part> <tp:taxon-name-part taxon-name-part-type="species">nucifera</tp:taxon-name-part></tp:taxon-name></italic>, VII-2007 (1♀), XI-2007 (1♂), <italic><tp:taxon-name><tp:taxon-name-part taxon-name-part-type="genus">Psidium</tp:taxon-name-part> <tp:taxon-name-part taxon-name-part-type="species">guajava</tp:taxon-name-part></tp:taxon-name></italic>, VII-2007 (1♀), XI-2007 (1♀), <italic><tp:taxon-name><tp:taxon-name-part taxon-name-part-type="genus">Theobroma</tp:taxon-name-part> <tp:taxon-name-part taxon-name-part-type="species">grandiflorum</tp:taxon-name-part></tp:taxon-name></italic>, XI-2007 (5♀); Fazenda Terra Nova, <italic><tp:taxon-name><tp:taxon-name-part taxon-name-part-type="genus">Theobroma</tp:taxon-name-part> <tp:taxon-name-part taxon-name-part-type="species">cacao</tp:taxon-name-part></tp:taxon-name></italic>, V-2007 (2♀), <italic><tp:taxon-name><tp:taxon-name-part taxon-name-part-type="genus">Diospyros</tp:taxon-name-part> <tp:taxon-name-part taxon-name-part-type="species">kaki</tp:taxon-name-part></tp:taxon-name></italic>, V-2007 (1♀), <italic><tp:taxon-name><tp:taxon-name-part taxon-name-part-type="genus">Cocos</tp:taxon-name-part> <tp:taxon-name-part taxon-name-part-type="species">nucifera</tp:taxon-name-part></tp:taxon-name></italic>, IX-2007 (6♀, 1♂); Sítio São Jorge, <italic><tp:taxon-name><tp:taxon-name-part taxon-name-part-type="genus">Cocos</tp:taxon-name-part> <tp:taxon-name-part taxon-name-part-type="species">nucifera</tp:taxon-name-part></tp:taxon-name></italic>, XI-2007 (5♀), XI-2007 (1♀).</p></tp:treatment-sec><tp:treatment-sec sec-type="Female"><title>Female.</title><p>Thirteen specimens measured. Dorsal shield 389 (340–428) long, 259 (205–289) wide, <italic>j1</italic> 37 (33–42), <italic>j3</italic> 48 (42–55), <italic>j4</italic> 7 (5–8), <italic>j5</italic> 6 (5–7), <italic>j6</italic> 8 (6–10), <italic>J2</italic> 8 (7–11), <italic>J5</italic> 8 (7–9), <italic>z2</italic> 14 (12–16), <italic>z4</italic> 12 (10–13), <italic>z5</italic> 7 (6–9), <italic>Z1</italic> 10 (8–13), <italic>Z4</italic> 131 (115–148), <italic>Z5</italic> 283 (223–307), <italic>s4</italic> 109 (91–120), <italic>S2</italic> 13 (11–15), <italic>S4</italic> 11 (11–12), <italic>S5</italic> 12 (11–13), <italic>r3</italic> 17 (15–22), <italic>R1</italic> 12 (10–13); distances between <italic>St1</italic>–<italic>St3</italic> 69 (64–71), <italic>St2–St2</italic> 77 (72–80) and <italic>St5–St5</italic> 72 (67–77); ventrianal shield 125 (117–135) long, 77 (70–82) wide at level of <italic>ZV2</italic> and 78 (66–85) wide at level of anus; movable cheli<!--PageBreak-->ceral digit 45 (42–48) long, with 4 teeth; fixed cheliceral digit 33 (30–36) long; calyx of spermatheca 10 (8–12) long; <italic>Sge I</italic> 48 (45–51), <italic>Sge II</italic> 44 (42–47), <italic>Sge III</italic> 57 (50–63), <italic>Sti III</italic> 41 (37–44), <italic>Sge IV</italic> 121 (105–136), <italic>Sti IV</italic> 81 (65–91), <italic>St IV</italic> 82 (75–89).</p></tp:treatment-sec><tp:treatment-sec sec-type="Male"><title>Male.</title><p>Eight specimens measured. Dorsal shield 294 (269–323) long, 217 (197–251) wide, <italic>j1</italic> 29 (27–31), <italic>j3</italic> 44 (42–47), <italic>j4</italic> 6 (5–7), <italic>j5</italic> 5 (5–6), <italic>j6</italic> 8 (7–9), <italic>J2</italic> 9 (7–10), <italic>J5</italic> 7 (6–9), <italic>z2</italic> 13 (10–15), <italic>z4</italic> 11 (10–13), <italic>z5</italic> 7 (6–7), <italic>Z1</italic> 10 (8–11), <italic>Z4</italic> 101 (90–115), <italic>Z5</italic> 218 (208–236), <italic>s4</italic> 82 (77–88), <italic>S2</italic> 12 (11–13), <italic>S4</italic> 11 (10–13), <italic>S5</italic> 12 (10–13), <italic>r3</italic> 15 (14–17), <italic>R1</italic> 11 (10–12); ventrianal shield 129 (115–140) long and 165 (147–181) wide at anterior corners; shaft of spermatodactyl 23 (21–25) long; <italic>Sge I</italic> 38 (35–40), <italic>Sge II</italic> 35 (31–37), <italic>Sge III</italic> 39 (35–43), <italic>Sti III</italic> 31 (27–33), <italic>Sge IV</italic> 81 (72–94), <italic>Sti IV</italic> 60 (55–70), <italic>St IV</italic> 65 (61–70).</p></tp:treatment-sec><tp:treatment-sec sec-type="Remarks"><title>Remarks.</title><p>Measurements of the specimens collected are similar to those of the original description, as well as to those of <xref ref-type="bibr" rid="B25">Gondim Jr. and Moraes (2001)</xref>.</p></tp:treatment-sec><ref-list><ref id="B41"><mixed-citation xmlns:xlink="http://www.w3.org/1999/xlink" xlink:type="simple"><person-group><name name-style="western"><surname>Moraes</surname><given-names>GJ</given-names></name><name name-style="western"><surname>McMurtry</surname><given-names>JA</given-names></name><name name-style="western"><surname>Denmark</surname><given-names>HA</given-names></name><name name-style="western"><surname>Campos</surname><given-names>CB</given-names></name></person-group> (<year>2004</year>) <article-title>A revised catalog of the mite family <tp:taxon-name><tp:taxon-name-part taxon-name-part-type="family">Phytoseiidae</tp:taxon-name-part></tp:taxon-name>.</article-title> <source>Zootaxa</source> <volume>434</volume>: <fpage>1</fpage>–<lpage>494</lpage>. </mixed-citation></ref><ref id="B6"><mixed-citation xmlns:xlink="http://www.w3.org/1999/xlink" xlink:type="simple"><person-group><name name-style="western"><surname>Chant</surname><given-names>DA</given-names></name><name name-style="western"><surname>McMurtry</surname><given-names>JA</given-names></name></person-group> (<year>2007</year>) <source>Illustrated Keys and Diagnoses for the Genera and Subgenera of the <tp:taxon-name><tp:taxon-name-part taxon-name-part-type="family">Phytoseiidae</tp:taxon-name-part></tp:taxon-name> of the World (<tp:taxon-name><tp:taxon-name-part taxon-name-part-type="subclass">Acari</tp:taxon-name-part></tp:taxon-name>: <tp:taxon-name><tp:taxon-name-part taxon-name-part-type="order">Mesostigmata</tp:taxon-name-part></tp:taxon-name>).</source> <publisher-name>Indira Publishing House</publisher-name>, <publisher-loc>Michigan</publisher-loc>, <size units="page">219 pp</size>. </mixed-citation></ref><ref id="B25"><mixed-citation xmlns:xlink="http://www.w3.org/1999/xlink" xlink:type="simple"><person-group><name name-style="western"><surname>Gondim Jr.</surname><given-names>MGC</given-names></name><name name-style="western"><surname>Moraes</surname><given-names>GJ</given-names></name></person-group> (<year>2001</year>) <article-title>Phytoseiid mites (<tp:taxon-name><tp:taxon-name-part taxon-name-part-type="subclass">Acari</tp:taxon-name-part></tp:taxon-name>: <tp:taxon-name><tp:taxon-name-part taxon-name-part-type="family">Phytoseiidae</tp:taxon-name-part></tp:taxon-name>) associated with palm trees (<tp:taxon-name><tp:taxon-name-part taxon-name-part-type="family">Arecaceae</tp:taxon-name-part></tp:taxon-name>) in Brazil.</article-title> <source>Systematic and Applied Acarology</source> <volume>6</volume>: <fpage>65</fpage>–<lpage>94</lpage>. </mixed-citation></ref></ref-list></tp:taxon-treatment>
