# Supplementary material for: Phytoseiid mites from tropical fruit trees in Bahia State, Brazil (Acari, Phytoseiidae)
Source: Zookeys. 2015 Oct 9;(533):99–131. doi: 10.3897/zookeys.533.5981 (PMC4669925; doi:10.3897/zookeys.533.5981)
Supplement: XML Treatment for Amblyseius tamatavensis [file zookeys.533.5981-treatment7.xml]

<!DOCTYPE tp:taxon-treatment
  PUBLIC "-//TaxonX//DTD Taxonomic Treatment Publishing DTD v0 20100105//EN" "tax-treatment-NSO.dtd">
<tp:taxon-treatment xmlns:tp="http://www.plazi.org/taxpub"><tp:treatment-meta><kwd-group><label>Taxon classification</label><kwd><named-content content-type="kingdom">Animalia</named-content></kwd><kwd><named-content content-type="order">Mesostigmata</named-content></kwd><kwd><named-content content-type="family">Phytoseiidae</named-content></kwd></kwd-group><mixed-citation publication-type="journal"><person-group><name><surname>de Souza</surname><given-names>Izabel Vieira</given-names></name><name><surname>Sá Argolo</surname><given-names>Poliane</given-names></name><name><surname>Júnior</surname><given-names>Manoel Guedes Correa Gondim</given-names></name><name><surname>de Moraes</surname><given-names>Gilberto José</given-names></name><name><surname>Bittencourt</surname><given-names>Maria Aparecida Leão</given-names></name><name><surname>Oliveira</surname><given-names>Anibal Ramadan</given-names></name></person-group><article-title>Phytoseiid mites from tropical fruit trees in Bahia State, Brazil (<tp:taxon-name><tp:taxon-name-part taxon-name-part-type="subclass">Acari</tp:taxon-name-part></tp:taxon-name>, <tp:taxon-name><tp:taxon-name-part taxon-name-part-type="family">Phytoseiidae</tp:taxon-name-part></tp:taxon-name>)</article-title><source>Zookeys</source><day>9</day><month>10</month><year>2015</year><volume>2015</volume><issue>533</issue><fpage>99</fpage><lpage>131</lpage><pub-id pub-id-type="doi">10.3897/zookeys.533.5981</pub-id></mixed-citation></tp:treatment-meta><tp:nomenclature><tp:taxon-name>
                            <tp:taxon-name-part taxon-name-part-type="genus">Amblyseius</tp:taxon-name-part>
                            <tp:taxon-name-part taxon-name-part-type="species">tamatavensis</tp:taxon-name-part>
                        </tp:taxon-name><tp:taxon-authority>Blommers</tp:taxon-authority><tp:nomenclature-citation-list><tp:nomenclature-citation><tp:taxon-name><tp:taxon-name-part taxon-name-part-type="genus">Amblyseius</tp:taxon-name-part> <tp:taxon-name-part taxon-name-part-type="species">tamatavensis</tp:taxon-name-part></tp:taxon-name><comment> Blommers, 1974: 144.</comment></tp:nomenclature-citation><tp:nomenclature-citation><tp:taxon-name><tp:taxon-name-part taxon-name-part-type="genus">Amblyseius</tp:taxon-name-part> <tp:taxon-name-part taxon-name-part-type="species">tamatavensis</tp:taxon-name-part></tp:taxon-name><comment>: <xref ref-type="bibr" rid="B41">Moraes et al. 2004</xref>: 52.</comment></tp:nomenclature-citation><tp:nomenclature-citation><tp:taxon-name><tp:taxon-name-part taxon-name-part-type="genus">Amblyseius</tp:taxon-name-part> <tp:taxon-name-part taxon-name-part-type="species">tamatavensis</tp:taxon-name-part></tp:taxon-name><comment>: <xref ref-type="bibr" rid="B6">Chant and McMurtry 2007</xref>: 81.</comment></tp:nomenclature-citation></tp:nomenclature-citation-list></tp:nomenclature><tp:treatment-sec sec-type="Specimens examined"><title>Specimens examined.</title><p>CEPLAC, <italic><tp:taxon-name><tp:taxon-name-part taxon-name-part-type="genus">Cocos</tp:taxon-name-part> <tp:taxon-name-part taxon-name-part-type="species">nucifera</tp:taxon-name-part></tp:taxon-name></italic>, II-2008 (2♀), fruits, VI-2008 (2♀, 1♂), I-2009 (1♂), II-2009 (2♀), IV-2009 (2♀), VIII-2009 (1♀), X-2009 (1♀), XII-2009 (13♀); Fazenda Frupical, <italic><tp:taxon-name><tp:taxon-name-part taxon-name-part-type="genus">Musa</tp:taxon-name-part> <tp:taxon-name-part taxon-name-part-type="species">sapientum</tp:taxon-name-part></tp:taxon-name></italic>, VII-2007 (1♀); Fazenda Liberdade, <italic><tp:taxon-name><tp:taxon-name-part taxon-name-part-type="genus">Euterpe</tp:taxon-name-part> <tp:taxon-name-part taxon-name-part-type="species">oleracea</tp:taxon-name-part></tp:taxon-name></italic>, V-2007 (1♀); Sítio Agrotropical, <italic><tp:taxon-name><tp:taxon-name-part taxon-name-part-type="genus">Cocos</tp:taxon-name-part> <tp:taxon-name-part taxon-name-part-type="species">nucifera</tp:taxon-name-part></tp:taxon-name></italic>, III-2007 (1♀); Sítio Sabino, <italic><tp:taxon-name><tp:taxon-name-part taxon-name-part-type="genus">Passiflora</tp:taxon-name-part> <tp:taxon-name-part taxon-name-part-type="species">edulis</tp:taxon-name-part></tp:taxon-name></italic>, flowers, XI-2007 (2♀, 2♂).</p></tp:treatment-sec><tp:treatment-sec sec-type="Female"><title>Female.</title><p>Seven specimens measured. Dorsal shield 352 (323–379) long and 216 (182–238) wide; <italic>j1</italic> 33 (31–36), <italic>j3</italic> 53 (50–57), <italic>j4</italic> 5 (4–5), <italic>j5</italic> 4 (3–4), <italic>j6</italic> 5 (5–6), <italic>J2</italic> 6 (5–6), <italic>J5</italic> 7 (6–7), <italic>z2</italic> 7 (6–8), <italic>z4</italic> 8 (7–8), <italic>z5</italic> 4 (3–4), <italic>Z1</italic> 6 (6–7), <italic>Z4</italic> 108 (100–115), <italic>Z5</italic> 235 (227–246), <italic>s4</italic> 91 (90–92), <italic>S2</italic> 7 (6–7), <italic>S4</italic> 6 (6–7), <italic>S5</italic> 6 (5–6), <italic>r3</italic> 14 (13–16), <italic>R1</italic> 8 (7–8); distances between <italic>St1</italic>–<italic>St3</italic> 60 (58–63), <italic>St2–St2</italic> 69 (67–72) and <italic>St5–St5</italic> 73 (70–77); ventrianal shield 113 (108–118) long, 95 (89–99) wide at level of <italic>ZV2</italic> and 85 (80–87) wide at level of anus; movable cheliceral digit 37 (36–38) long; fixed cheliceral digit 30 (27–32) long; calyx of spermatheca 17 (16–18) long; <italic>Sge I</italic> 40 (37–42), <italic>Sge II</italic> 39 (35–41), <italic>Sge III</italic> 57 (55–61), <italic>Sti III</italic> 47 (46–47), <italic>Sge IV</italic> 103 (100–105), <italic>Sti IV</italic> 77 (68–80), <italic>St IV</italic> 71 (70–72).</p></tp:treatment-sec><tp:treatment-sec sec-type="Male"><title>Male.</title><p>Two specimens measured. Dorsal shield 259, 292 long, 177, 179 wide, <italic>j1</italic> 27, 29, <italic>j3</italic> 43, 45, <italic>j4</italic> 4, 5, <italic>j5</italic> 3, 4, <italic>j6</italic> 5, <italic>J2</italic> 5, <italic>J5</italic> 7, <italic>z2</italic> 6, <italic>z4</italic> 7, <italic>z5</italic> 3, 4, <italic>Z1</italic> 5, 6, <italic>Z4</italic> 82, 90, <italic>Z5</italic> 172, <italic>s4</italic> 67, 69, <italic>S2</italic> 6, 7, <italic>S4</italic> 6 (5–6), <italic>S5</italic> 5, <italic>r3</italic> 12 (11–12), <italic>R1</italic> 7; ventrianal shield 113 (108–118) long and 144 (137–150) wide at anterior corners; shaft of spermatodactyl 17 long; <italic>Sge I</italic> 32 (31–32), <italic>Sge II</italic> 31 (30–31), <italic>Sge III</italic> 38, <italic>Sti III</italic> 34 (33–34), <italic>Sge IV</italic> 67, <italic>Sti IV</italic> 49 (47–50), <italic>St IV</italic> 56 (55–56).</p></tp:treatment-sec><tp:treatment-sec sec-type="Remarks"><title>Remarks.</title><p>Measurements of the specimens collected fit the original description. <xref ref-type="bibr" rid="B37">Moraes et al. (2013)</xref> reported shorter <italic>j1</italic>, <italic>j3</italic>, <italic>Sti III</italic>, <italic>Sti IV</italic>, <italic>St IV</italic>, fixed and movable cheliceral digits and the width of ventrianal shield at level of <italic>ZV2</italic> [respectively, 26 (22–30), 42 (40–43), 28 (27–30), 48 (45–50), 51(50–52), 27, 30 and 75] and longer <italic>J2</italic> and <italic>z2</italic> [respectively, 7 (7–8) and 10 (9–10)] in specimens collected in São Paulo state, southeastern Brazil.</p><!--PageBreak--></tp:treatment-sec><ref-list><ref id="B41"><mixed-citation xmlns:xlink="http://www.w3.org/1999/xlink" xlink:type="simple"><person-group><name name-style="western"><surname>Moraes</surname><given-names>GJ</given-names></name><name name-style="western"><surname>McMurtry</surname><given-names>JA</given-names></name><name name-style="western"><surname>Denmark</surname><given-names>HA</given-names></name><name name-style="western"><surname>Campos</surname><given-names>CB</given-names></name></person-group> (<year>2004</year>) <article-title>A revised catalog of the mite family <tp:taxon-name><tp:taxon-name-part taxon-name-part-type="family">Phytoseiidae</tp:taxon-name-part></tp:taxon-name>.</article-title> <source>Zootaxa</source> <volume>434</volume>: <fpage>1</fpage>–<lpage>494</lpage>. </mixed-citation></ref><ref id="B6"><mixed-citation xmlns:xlink="http://www.w3.org/1999/xlink" xlink:type="simple"><person-group><name name-style="western"><surname>Chant</surname><given-names>DA</given-names></name><name name-style="western"><surname>McMurtry</surname><given-names>JA</given-names></name></person-group> (<year>2007</year>) <source>Illustrated Keys and Diagnoses for the Genera and Subgenera of the <tp:taxon-name><tp:taxon-name-part taxon-name-part-type="family">Phytoseiidae</tp:taxon-name-part></tp:taxon-name> of the World (<tp:taxon-name><tp:taxon-name-part taxon-name-part-type="subclass">Acari</tp:taxon-name-part></tp:taxon-name>: <tp:taxon-name><tp:taxon-name-part taxon-name-part-type="order">Mesostigmata</tp:taxon-name-part></tp:taxon-name>).</source> <publisher-name>Indira Publishing House</publisher-name>, <publisher-loc>Michigan</publisher-loc>, <size units="page">219 pp</size>. </mixed-citation></ref><ref id="B37"><mixed-citation xmlns:xlink="http://www.w3.org/1999/xlink" xlink:type="simple"><person-group><name name-style="western"><surname>Moraes</surname><given-names>GJ</given-names></name><name name-style="western"><surname>Barbosa</surname><given-names>MFC</given-names></name><name name-style="western"><surname>Castro</surname><given-names>TMMG</given-names></name></person-group> (<year>2013</year>) <article-title><tp:taxon-name><tp:taxon-name-part taxon-name-part-type="family">Phytoseiidae</tp:taxon-name-part></tp:taxon-name> (<tp:taxon-name><tp:taxon-name-part taxon-name-part-type="subclass">Acari</tp:taxon-name-part></tp:taxon-name>: <tp:taxon-name><tp:taxon-name-part taxon-name-part-type="order">Mesostigmata</tp:taxon-name-part></tp:taxon-name>) from natural ecosystems in the State of São Paulo, Brazil.</article-title> <source>Zootaxa</source> <volume>3700</volume>: <lpage>47</lpage>. doi: <ext-link xlink:type="simple" ext-link-type="doi" xlink:href="10.11646/zootaxa.3700.3.1">10.11646/zootaxa.3700.3.1</ext-link> </mixed-citation></ref></ref-list></tp:taxon-treatment>
