# Supplementary material for: Phytoseiid mites from tropical fruit trees in Bahia State, Brazil (Acari, Phytoseiidae)
Source: Zookeys. 2015 Oct 9;(533):99–131. doi: 10.3897/zookeys.533.5981 (PMC4669925; doi:10.3897/zookeys.533.5981)
Supplement: XML Treatment for Arrenoseius urquharti [file zookeys.533.5981-treatment8.xml]

<!DOCTYPE tp:taxon-treatment
  PUBLIC "-//TaxonX//DTD Taxonomic Treatment Publishing DTD v0 20100105//EN" "tax-treatment-NSO.dtd">
<tp:taxon-treatment xmlns:tp="http://www.plazi.org/taxpub"><tp:treatment-meta><kwd-group><label>Taxon classification</label><kwd><named-content content-type="kingdom">Animalia</named-content></kwd><kwd><named-content content-type="order">Mesostigmata</named-content></kwd><kwd><named-content content-type="family">Phytoseiidae</named-content></kwd></kwd-group><mixed-citation publication-type="journal"><person-group><name><surname>de Souza</surname><given-names>Izabel Vieira</given-names></name><name><surname>Sá Argolo</surname><given-names>Poliane</given-names></name><name><surname>Júnior</surname><given-names>Manoel Guedes Correa Gondim</given-names></name><name><surname>de Moraes</surname><given-names>Gilberto José</given-names></name><name><surname>Bittencourt</surname><given-names>Maria Aparecida Leão</given-names></name><name><surname>Oliveira</surname><given-names>Anibal Ramadan</given-names></name></person-group><article-title>Phytoseiid mites from tropical fruit trees in Bahia State, Brazil (<tp:taxon-name><tp:taxon-name-part taxon-name-part-type="subclass">Acari</tp:taxon-name-part></tp:taxon-name>, <tp:taxon-name><tp:taxon-name-part taxon-name-part-type="family">Phytoseiidae</tp:taxon-name-part></tp:taxon-name>)</article-title><source>Zookeys</source><day>9</day><month>10</month><year>2015</year><volume>2015</volume><issue>533</issue><fpage>99</fpage><lpage>131</lpage><pub-id pub-id-type="doi">10.3897/zookeys.533.5981</pub-id></mixed-citation></tp:treatment-meta><tp:nomenclature><tp:taxon-name>
                            <tp:taxon-name-part taxon-name-part-type="genus">Arrenoseius</tp:taxon-name-part>
                            <tp:taxon-name-part taxon-name-part-type="species">urquharti</tp:taxon-name-part>
                        </tp:taxon-name><tp:taxon-authority>Yoshida-Shaul &amp; Chant</tp:taxon-authority><tp:nomenclature-citation-list><tp:nomenclature-citation><tp:taxon-name><tp:taxon-name-part taxon-name-part-type="genus">Amblyseius</tp:taxon-name-part> <tp:taxon-name-part taxon-name-part-type="species">urquharti</tp:taxon-name-part></tp:taxon-name><comment> Yoshida-Shaul &amp; Chant, 1988: 2055.</comment></tp:nomenclature-citation><tp:nomenclature-citation><tp:taxon-name><tp:taxon-name-part taxon-name-part-type="genus">Fundiseius</tp:taxon-name-part> <tp:taxon-name-part taxon-name-part-type="species">urquharti</tp:taxon-name-part></tp:taxon-name><comment>: <xref ref-type="bibr" rid="B41">Moraes et al. 2004</xref>: 89.</comment></tp:nomenclature-citation><tp:nomenclature-citation><tp:taxon-name><tp:taxon-name-part taxon-name-part-type="genus">Arrenoseius</tp:taxon-name-part> <tp:taxon-name-part taxon-name-part-type="species">urquharti</tp:taxon-name-part></tp:taxon-name><comment>: <xref ref-type="bibr" rid="B6">Chant and McMurtry 2007</xref>: 98.</comment></tp:nomenclature-citation></tp:nomenclature-citation-list></tp:nomenclature><tp:treatment-sec sec-type="Specimens examined"><title>Specimens examined.</title><p>Fazenda Monte Alegre, <italic><tp:taxon-name><tp:taxon-name-part taxon-name-part-type="genus">Musa</tp:taxon-name-part> <tp:taxon-name-part taxon-name-part-type="species">sapientum</tp:taxon-name-part></tp:taxon-name></italic>, V-2007 (1♀); Fazenda Nossa Senhora Auxiliadora, <italic><tp:taxon-name><tp:taxon-name-part taxon-name-part-type="genus">Cocos</tp:taxon-name-part> <tp:taxon-name-part taxon-name-part-type="species">nucifera</tp:taxon-name-part></tp:taxon-name></italic>, XI-2007 (1♀, 1♂).</p></tp:treatment-sec><tp:treatment-sec sec-type="Female"><title>Female.</title><p>Two specimens measured. Dorsal shield 384 (361–407) long, 378 (366–390) wide, <italic>j1</italic> 17, <italic>j3</italic> 27 (21–32), <italic>j4</italic> 5 (4–5), <italic>j5</italic> 4 (3–5), <italic>j6</italic> 6, <italic>J2</italic> 5 (4–5), <italic>J5</italic> 8 (7–9), <italic>z2</italic> 8 (6–9), <italic>z4</italic> 12 (10–13), <italic>z5</italic> 4 (3–4), <italic>Z1</italic> 4, <italic>Z4</italic> 111 (105–116), <italic>Z5</italic> 104 (95–113), <italic>s4</italic> 86 (79–93), <italic>S2</italic> 12 (11–12), <italic>S4</italic> 8 (7–8), <italic>S5</italic> 7, <italic>r3</italic> 12, <italic>R1</italic> 12; distances between <italic>St1</italic>–<italic>St3</italic> 49 (48–49), <italic>St2–St2</italic> 79 (77–80) and <italic>St5–St5</italic> 128 (124–132); ventrianal shield 143 (140–146) long, 220 (217–223) wide at level of <italic>ZV2</italic> and 142 (133–150) wide at level of anus; movable cheliceral digit 40 long, with 2 teeth; fixed cheliceral digit 32 long; calyx of spermatheca 17 (15–18) long; <italic>St IV</italic> 37 (35–39).</p></tp:treatment-sec><tp:treatment-sec sec-type="Male"><title>Male.</title><p>One specimen measured. Dorsal shield 279 long and 212 wide, <italic>j1</italic> 19, <italic>j3</italic> 25 (20–30), <italic>j4</italic> 4, <italic>j5</italic> 4, <italic>j6</italic> 5, <italic>J2</italic> 3, <italic>J5</italic> 9, <italic>z2</italic> 9, <italic>z4</italic> 11, <italic>z5</italic> 3, <italic>Z1</italic> 6, <italic>Z4</italic> 74, <italic>Z5</italic> 59, <italic>s4</italic> 57 (56–58), <italic>S2</italic> 11, <italic>S4</italic> 9, <italic>S5</italic> 10, <italic>r3</italic> 12, <italic>R1</italic> 10; ventrianal shield 136 long and 189 wide at anterior corners; shaft of spermatodactyl 17 long; <italic>St IV</italic> 33.</p></tp:treatment-sec><tp:treatment-sec sec-type="Remarks"><title>Remarks.</title><p>Measurements of the females collected are generally similar to those of the original description, except for the longer <italic>Z4</italic>, <italic>Z5</italic> and <italic>s4</italic> in the females measured in the present work [respectively, 77, 86 and 72 in the original description]. Measurements of the females collected differ from those of <xref ref-type="bibr" rid="B37">Moraes et al. (2013)</xref> for the shorter <italic>j3</italic> and the longer width of dorsal shield, <italic>z4</italic>, <italic>Z4</italic>, <italic>S2</italic>, <italic>R1</italic> and calyx of spermatheca [respectively, 33–35, 300–305, 8, 88–92, 98–103, 7–8, 7, 8, 22–23 in the latter]. This is the first record of this genus in Bahia.</p></tp:treatment-sec><ref-list><ref id="B41"><mixed-citation xmlns:xlink="http://www.w3.org/1999/xlink" xlink:type="simple"><person-group><name name-style="western"><surname>Moraes</surname><given-names>GJ</given-names></name><name name-style="western"><surname>McMurtry</surname><given-names>JA</given-names></name><name name-style="western"><surname>Denmark</surname><given-names>HA</given-names></name><name name-style="western"><surname>Campos</surname><given-names>CB</given-names></name></person-group> (<year>2004</year>) <article-title>A revised catalog of the mite family <tp:taxon-name><tp:taxon-name-part taxon-name-part-type="family">Phytoseiidae</tp:taxon-name-part></tp:taxon-name>.</article-title> <source>Zootaxa</source> <volume>434</volume>: <fpage>1</fpage>–<lpage>494</lpage>. </mixed-citation></ref><ref id="B6"><mixed-citation xmlns:xlink="http://www.w3.org/1999/xlink" xlink:type="simple"><person-group><name name-style="western"><surname>Chant</surname><given-names>DA</given-names></name><name name-style="western"><surname>McMurtry</surname><given-names>JA</given-names></name></person-group> (<year>2007</year>) <source>Illustrated Keys and Diagnoses for the Genera and Subgenera of the <tp:taxon-name><tp:taxon-name-part taxon-name-part-type="family">Phytoseiidae</tp:taxon-name-part></tp:taxon-name> of the World (<tp:taxon-name><tp:taxon-name-part taxon-name-part-type="subclass">Acari</tp:taxon-name-part></tp:taxon-name>: <tp:taxon-name><tp:taxon-name-part taxon-name-part-type="order">Mesostigmata</tp:taxon-name-part></tp:taxon-name>).</source> <publisher-name>Indira Publishing House</publisher-name>, <publisher-loc>Michigan</publisher-loc>, <size units="page">219 pp</size>. </mixed-citation></ref><ref id="B37"><mixed-citation xmlns:xlink="http://www.w3.org/1999/xlink" xlink:type="simple"><person-group><name name-style="western"><surname>Moraes</surname><given-names>GJ</given-names></name><name name-style="western"><surname>Barbosa</surname><given-names>MFC</given-names></name><name name-style="western"><surname>Castro</surname><given-names>TMMG</given-names></name></person-group> (<year>2013</year>) <article-title><tp:taxon-name><tp:taxon-name-part taxon-name-part-type="family">Phytoseiidae</tp:taxon-name-part></tp:taxon-name> (<tp:taxon-name><tp:taxon-name-part taxon-name-part-type="subclass">Acari</tp:taxon-name-part></tp:taxon-name>: <tp:taxon-name><tp:taxon-name-part taxon-name-part-type="order">Mesostigmata</tp:taxon-name-part></tp:taxon-name>) from natural ecosystems in the State of São Paulo, Brazil.</article-title> <source>Zootaxa</source> <volume>3700</volume>: <lpage>47</lpage>. doi: <ext-link xlink:type="simple" ext-link-type="doi" xlink:href="10.11646/zootaxa.3700.3.1">10.11646/zootaxa.3700.3.1</ext-link> </mixed-citation></ref></ref-list></tp:taxon-treatment>
