# Supplementary material for: Phytoseiid mites from tropical fruit trees in Bahia State, Brazil (Acari, Phytoseiidae)
Source: Zookeys. 2015 Oct 9;(533):99–131. doi: 10.3897/zookeys.533.5981 (PMC4669925; doi:10.3897/zookeys.533.5981)
Supplement: XML Treatment for Iphiseiodes metapodalis [file zookeys.533.5981-treatment9.xml]

<!DOCTYPE tp:taxon-treatment
  PUBLIC "-//TaxonX//DTD Taxonomic Treatment Publishing DTD v0 20100105//EN" "tax-treatment-NSO.dtd">
<tp:taxon-treatment xmlns:tp="http://www.plazi.org/taxpub"><tp:treatment-meta><kwd-group><label>Taxon classification</label><kwd><named-content content-type="kingdom">Animalia</named-content></kwd><kwd><named-content content-type="order">Mesostigmata</named-content></kwd><kwd><named-content content-type="family">Phytoseiidae</named-content></kwd></kwd-group><mixed-citation publication-type="journal"><person-group><name><surname>de Souza</surname><given-names>Izabel Vieira</given-names></name><name><surname>Sá Argolo</surname><given-names>Poliane</given-names></name><name><surname>Júnior</surname><given-names>Manoel Guedes Correa Gondim</given-names></name><name><surname>de Moraes</surname><given-names>Gilberto José</given-names></name><name><surname>Bittencourt</surname><given-names>Maria Aparecida Leão</given-names></name><name><surname>Oliveira</surname><given-names>Anibal Ramadan</given-names></name></person-group><article-title>Phytoseiid mites from tropical fruit trees in Bahia State, Brazil (<tp:taxon-name><tp:taxon-name-part taxon-name-part-type="subclass">Acari</tp:taxon-name-part></tp:taxon-name>, <tp:taxon-name><tp:taxon-name-part taxon-name-part-type="family">Phytoseiidae</tp:taxon-name-part></tp:taxon-name>)</article-title><source>Zookeys</source><day>9</day><month>10</month><year>2015</year><volume>2015</volume><issue>533</issue><fpage>99</fpage><lpage>131</lpage><pub-id pub-id-type="doi">10.3897/zookeys.533.5981</pub-id></mixed-citation></tp:treatment-meta><tp:nomenclature><tp:taxon-name>
                            <tp:taxon-name-part taxon-name-part-type="genus">Iphiseiodes</tp:taxon-name-part>
                            <tp:taxon-name-part taxon-name-part-type="species">metapodalis</tp:taxon-name-part>
                        </tp:taxon-name><tp:taxon-authority>(El-Banhawy)</tp:taxon-authority><tp:nomenclature-citation-list><tp:nomenclature-citation><tp:taxon-name><tp:taxon-name-part taxon-name-part-type="genus">Amblyseius</tp:taxon-name-part> <tp:taxon-name-part taxon-name-part-type="species">metapodalis</tp:taxon-name-part></tp:taxon-name><comment> El-Banhawy, 1984: 132.</comment></tp:nomenclature-citation><tp:nomenclature-citation><tp:taxon-name><tp:taxon-name-part taxon-name-part-type="genus">Iphiseiodes</tp:taxon-name-part> <tp:taxon-name-part taxon-name-part-type="species">metapodalis</tp:taxon-name-part></tp:taxon-name><comment>: <xref ref-type="bibr" rid="B41">Moraes et al. 2004</xref>: 90.</comment></tp:nomenclature-citation><tp:nomenclature-citation><tp:taxon-name><tp:taxon-name-part taxon-name-part-type="genus">Iphiseiodes</tp:taxon-name-part> <tp:taxon-name-part taxon-name-part-type="species">metapodalis</tp:taxon-name-part></tp:taxon-name><comment>: <xref ref-type="bibr" rid="B6">Chant and McMurtry 2007</xref>: 98.</comment></tp:nomenclature-citation></tp:nomenclature-citation-list></tp:nomenclature><tp:treatment-sec sec-type="Specimens examined"><title>Specimens examined.</title><p><named-content xmlns:xlink="http://www.w3.org/1999/xlink" content-type="dwc:institutional_code" xlink:type="simple">UESC</named-content>, <italic><tp:taxon-name><tp:taxon-name-part taxon-name-part-type="genus">Euterpe</tp:taxon-name-part> <tp:taxon-name-part taxon-name-part-type="species">oleracea</tp:taxon-name-part></tp:taxon-name></italic>, VII-2007 (1♀), <italic><tp:taxon-name><tp:taxon-name-part taxon-name-part-type="genus">Cocos</tp:taxon-name-part> <tp:taxon-name-part taxon-name-part-type="species">nucifera</tp:taxon-name-part></tp:taxon-name></italic>, VII-2007 (5♀, 1♂), I-2008 (2♀, 1♂), IV-2008 (1♀), <italic><tp:taxon-name><tp:taxon-name-part taxon-name-part-type="genus">Elaeis</tp:taxon-name-part> <tp:taxon-name-part taxon-name-part-type="species">guineensis</tp:taxon-name-part></tp:taxon-name></italic>, VII-2007 (2♀), <italic><tp:taxon-name><tp:taxon-name-part taxon-name-part-type="genus">Psidium</tp:taxon-name-part> <tp:taxon-name-part taxon-name-part-type="species">guajava</tp:taxon-name-part></tp:taxon-name></italic>, VII-2007 (8♀, 1♂); CEPLAC, <italic><tp:taxon-name><tp:taxon-name-part taxon-name-part-type="genus">Cocos</tp:taxon-name-part> <tp:taxon-name-part taxon-name-part-type="species">nucifera</tp:taxon-name-part></tp:taxon-name></italic>, fruit, IV-2009 (1♀); Fazenda Barra, <italic><tp:taxon-name><tp:taxon-name-part taxon-name-part-type="genus">Annona</tp:taxon-name-part> <tp:taxon-name-part taxon-name-part-type="species">muricata</tp:taxon-name-part></tp:taxon-name></italic>, XI-2007 (1♀), <italic><tp:taxon-name><tp:taxon-name-part taxon-name-part-type="genus">Theobroma</tp:taxon-name-part> <tp:taxon-name-part taxon-name-part-type="species">cacao</tp:taxon-name-part></tp:taxon-name></italic>, XI-2007 (1♀); Fazenda Bela Vista, <italic><tp:taxon-name><tp:taxon-name-part taxon-name-part-type="genus">Cocos</tp:taxon-name-part> <tp:taxon-name-part taxon-name-part-type="species">nucifera</tp:taxon-name-part></tp:taxon-name></italic>, IV-2007 (2♀), IX-2007 (1♀, 1♂), XI-2007 (1♀); Fazenda Frupical, <italic><tp:taxon-name><tp:taxon-name-part taxon-name-part-type="genus">Annona</tp:taxon-name-part> <tp:taxon-name-part taxon-name-part-type="species">muricata</tp:taxon-name-part></tp:taxon-name></italic>, XI-2007 (1♀); Fazenda Liberdade, <italic><tp:taxon-name><tp:taxon-name-part taxon-name-part-type="genus">Theobroma</tp:taxon-name-part> <tp:taxon-name-part taxon-name-part-type="species">cacao</tp:taxon-name-part></tp:taxon-name></italic>, V-2007 (2♀), <italic><tp:taxon-name><tp:taxon-name-part taxon-name-part-type="genus">Mangifera</tp:taxon-name-part> <tp:taxon-name-part taxon-name-part-type="species">indica</tp:taxon-name-part></tp:taxon-name></italic>, V-2007 (1♀); Fazenda Monte Alegre, <italic><tp:taxon-name><tp:taxon-name-part taxon-name-part-type="genus">Musa</tp:taxon-name-part> <tp:taxon-name-part taxon-name-part-type="species">sapientum</tp:taxon-name-part></tp:taxon-name></italic>, IX-2007 (1♀), <italic><tp:taxon-name><tp:taxon-name-part taxon-name-part-type="genus">Cocos</tp:taxon-name-part> <tp:taxon-name-part taxon-name-part-type="species">nucifera</tp:taxon-name-part></tp:taxon-name></italic>, IX-2007 (1♀), I-2008 (1♀), V-2008 (2♀), <italic><tp:taxon-name><tp:taxon-name-part taxon-name-part-type="genus">Annona</tp:taxon-name-part> <tp:taxon-name-part taxon-name-part-type="species">muricata</tp:taxon-name-part></tp:taxon-name></italic>, I-2008 (2♀); Fazenda Nossa Senhora Auxiliadora, <!--PageBreak--><italic><tp:taxon-name><tp:taxon-name-part taxon-name-part-type="genus">Theobroma</tp:taxon-name-part> <tp:taxon-name-part taxon-name-part-type="species">cacao</tp:taxon-name-part></tp:taxon-name></italic>, VII-2007 (1♀), <italic><tp:taxon-name><tp:taxon-name-part taxon-name-part-type="genus">Theobroma</tp:taxon-name-part> <tp:taxon-name-part taxon-name-part-type="species">grandiflorum</tp:taxon-name-part></tp:taxon-name></italic>, XI-2007 (1♀); Fazenda Terra Nova, <italic><tp:taxon-name><tp:taxon-name-part taxon-name-part-type="genus">Cocos</tp:taxon-name-part> <tp:taxon-name-part taxon-name-part-type="species">nucifera</tp:taxon-name-part></tp:taxon-name></italic>, V-2007 (1♀), IX-2007 (4♀, 1♂); Sítio Agrotropical, <italic><tp:taxon-name><tp:taxon-name-part taxon-name-part-type="genus">Cocos</tp:taxon-name-part> <tp:taxon-name-part taxon-name-part-type="species">nucifera</tp:taxon-name-part></tp:taxon-name></italic>, III-2007 (2♀); Sítio Sabino, <italic><tp:taxon-name><tp:taxon-name-part taxon-name-part-type="genus">Annona</tp:taxon-name-part> <tp:taxon-name-part taxon-name-part-type="species">squamosa</tp:taxon-name-part></tp:taxon-name></italic> VIII-2007 (2♀).</p></tp:treatment-sec><tp:treatment-sec sec-type="Female"><title>Female.</title><p>Eleven specimens measured. Dorsal shield 394 (348–425) long, 313 (282–351) wide, <italic>j1</italic> 23 (20–26), <italic>j3</italic> 34 (32–37), <italic>j4</italic> 5 (4–6), <italic>j5</italic> 5 (4–6), <italic>j6</italic> 6 (5–7), <italic>J2</italic> 7 (6–8), <italic>J5</italic> 8 (7–9), <italic>z2</italic> 6 (5–7), <italic>z4</italic> 6 (5–7), <italic>z5</italic> 5 (4–7), <italic>Z1</italic> 7 (6–7), <italic>Z4</italic> 141 (128–149), <italic>Z5</italic> 192 (184–200), <italic>s4</italic> 149 (140–157), <italic>S2</italic> 7 (6–8), <italic>S4</italic> 6 (5–7), <italic>S5</italic> 6 (5–8), <italic>r3</italic> 6 (6–7), <italic>R1</italic> 7 (6–8); distances between <italic>St1</italic>–<italic>St3</italic> 52 (50–55), <italic>St2–St2</italic> 77 (75–79) and <italic>St5–St5</italic> 103 (95–111); ventrianal shield 121 (111–130) long, 160 (152–165) wide at level of <italic>ZV2</italic> and 115 (110–120) wide at level of anus; movable cheliceral digit 34 (32–36) long, with 4 teeth; fixed cheliceral digit 27 (25–28) long, with 11 teeth; calyx of spermatheca 13 (12–15) long; <italic>Sge I</italic> 63 (58–68), <italic>Sge II</italic> 38 (34–43), <italic>Sge III</italic> 66 (60–71), <italic>Sti III</italic> 31 (29–35), <italic>Sge IV</italic> 138 (130–145), <italic>Sti IV</italic> 82 (76–87), <italic>St IV</italic> 43 (37–47).</p></tp:treatment-sec><tp:treatment-sec sec-type="Male"><title>Male.</title><p>Five specimens measured. Dorsal shield 326 (315–340) long, 243 (220–269) wide, <italic>j1</italic> 24 (23–25), <italic>j3</italic> 35 (31–39), <italic>j4</italic> 5 (4–6), <italic>j5</italic> 5 (4–6), <italic>j6</italic> 7 (6–7), <italic>J2</italic> 6 (5–7), <italic>J5</italic> 7 (6–8), <italic>z2</italic> 6 (5–7), <italic>z4</italic> 6 (6–7), <italic>z5</italic> 5 (5–6), <italic>Z1</italic> 6 (5–7), <italic>Z4</italic> 109 (105–118), <italic>Z5</italic> 182 (176–187), <italic>s4</italic> 106 (100–110), <italic>S2</italic> 7 (6–7), <italic>S4</italic> 6 (5–7), <italic>S5</italic> 6 (5–7), <italic>r3</italic> 6 (6–7), <italic>R1</italic> 6 (6–7); ventrianal shield 142 (141–145) long and 191 (186–197) wide at anterior corners; shaft of spermatodactyl 20 (20–22) long; <italic>Sge I</italic> 47 (45–49), <italic>Sge II</italic> 33 (30–35), <italic>Sge III</italic> 44 (42–47), <italic>Sti III</italic> 28 (25–30), <italic>Sge IV</italic> 95 (92–98), <italic>Sti IV</italic> 65 (60–70), <italic>St IV</italic> 44 (42–48).</p></tp:treatment-sec><tp:treatment-sec sec-type="Remarks"><title>Remarks.</title><p>Measurements of the specimens collected are similar to those of the original description, except for the width of dorsal shield (reported as 147 for the female holotype, probably a mistake). This is the first description of a male of this species.</p></tp:treatment-sec><ref-list><ref id="B41"><mixed-citation xmlns:xlink="http://www.w3.org/1999/xlink" xlink:type="simple"><person-group><name name-style="western"><surname>Moraes</surname><given-names>GJ</given-names></name><name name-style="western"><surname>McMurtry</surname><given-names>JA</given-names></name><name name-style="western"><surname>Denmark</surname><given-names>HA</given-names></name><name name-style="western"><surname>Campos</surname><given-names>CB</given-names></name></person-group> (<year>2004</year>) <article-title>A revised catalog of the mite family <tp:taxon-name><tp:taxon-name-part taxon-name-part-type="family">Phytoseiidae</tp:taxon-name-part></tp:taxon-name>.</article-title> <source>Zootaxa</source> <volume>434</volume>: <fpage>1</fpage>–<lpage>494</lpage>. </mixed-citation></ref><ref id="B6"><mixed-citation xmlns:xlink="http://www.w3.org/1999/xlink" xlink:type="simple"><person-group><name name-style="western"><surname>Chant</surname><given-names>DA</given-names></name><name name-style="western"><surname>McMurtry</surname><given-names>JA</given-names></name></person-group> (<year>2007</year>) <source>Illustrated Keys and Diagnoses for the Genera and Subgenera of the <tp:taxon-name><tp:taxon-name-part taxon-name-part-type="family">Phytoseiidae</tp:taxon-name-part></tp:taxon-name> of the World (<tp:taxon-name><tp:taxon-name-part taxon-name-part-type="subclass">Acari</tp:taxon-name-part></tp:taxon-name>: <tp:taxon-name><tp:taxon-name-part taxon-name-part-type="order">Mesostigmata</tp:taxon-name-part></tp:taxon-name>).</source> <publisher-name>Indira Publishing House</publisher-name>, <publisher-loc>Michigan</publisher-loc>, <size units="page">219 pp</size>. </mixed-citation></ref></ref-list></tp:taxon-treatment>
