# Supplementary material for: Phytoseiid mites from tropical fruit trees in Bahia State, Brazil (Acari, Phytoseiidae)
Source: Zookeys. 2015 Oct 9;(533):99–131. doi: 10.3897/zookeys.533.5981 (PMC4669925; doi:10.3897/zookeys.533.5981)
Supplement: XML Treatment for Iphiseiodes setillus [file zookeys.533.5981-treatment10.xml]

<!DOCTYPE tp:taxon-treatment
  PUBLIC "-//TaxonX//DTD Taxonomic Treatment Publishing DTD v0 20100105//EN" "tax-treatment-NSO.dtd">
<tp:taxon-treatment xmlns:tp="http://www.plazi.org/taxpub"><tp:treatment-meta><kwd-group><label>Taxon classification</label><kwd><named-content content-type="kingdom">Animalia</named-content></kwd><kwd><named-content content-type="order">Mesostigmata</named-content></kwd><kwd><named-content content-type="family">Phytoseiidae</named-content></kwd></kwd-group><mixed-citation publication-type="journal"><person-group><name><surname>de Souza</surname><given-names>Izabel Vieira</given-names></name><name><surname>Sá Argolo</surname><given-names>Poliane</given-names></name><name><surname>Júnior</surname><given-names>Manoel Guedes Correa Gondim</given-names></name><name><surname>de Moraes</surname><given-names>Gilberto José</given-names></name><name><surname>Bittencourt</surname><given-names>Maria Aparecida Leão</given-names></name><name><surname>Oliveira</surname><given-names>Anibal Ramadan</given-names></name></person-group><article-title>Phytoseiid mites from tropical fruit trees in Bahia State, Brazil (<tp:taxon-name><tp:taxon-name-part taxon-name-part-type="subclass">Acari</tp:taxon-name-part></tp:taxon-name>, <tp:taxon-name><tp:taxon-name-part taxon-name-part-type="family">Phytoseiidae</tp:taxon-name-part></tp:taxon-name>)</article-title><source>Zookeys</source><day>9</day><month>10</month><year>2015</year><volume>2015</volume><issue>533</issue><fpage>99</fpage><lpage>131</lpage><pub-id pub-id-type="doi">10.3897/zookeys.533.5981</pub-id></mixed-citation></tp:treatment-meta><tp:nomenclature><tp:taxon-name>
                            <tp:taxon-name-part taxon-name-part-type="genus">Iphiseiodes</tp:taxon-name-part>
                            <tp:taxon-name-part taxon-name-part-type="species">setillus</tp:taxon-name-part>
                        </tp:taxon-name><tp:taxon-authority>Gondim Jr. &amp; Moraes</tp:taxon-authority><tp:nomenclature-citation-list><tp:nomenclature-citation><tp:taxon-name><tp:taxon-name-part taxon-name-part-type="genus">Iphiseiodes</tp:taxon-name-part> <tp:taxon-name-part taxon-name-part-type="species">setillus</tp:taxon-name-part></tp:taxon-name><comment> Gondim Jr. &amp; Moraes, 2001: 75.</comment></tp:nomenclature-citation><tp:nomenclature-citation><tp:taxon-name><tp:taxon-name-part taxon-name-part-type="genus">Iphiseiodes</tp:taxon-name-part> <tp:taxon-name-part taxon-name-part-type="species">setillus</tp:taxon-name-part></tp:taxon-name><comment>: <xref ref-type="bibr" rid="B41">Moraes et al. 2004</xref>: 91.</comment></tp:nomenclature-citation><tp:nomenclature-citation><tp:taxon-name><tp:taxon-name-part taxon-name-part-type="genus">Iphiseiodes</tp:taxon-name-part> <tp:taxon-name-part taxon-name-part-type="species">setillus</tp:taxon-name-part></tp:taxon-name><comment>: <xref ref-type="bibr" rid="B6">Chant and McMurtry 2007</xref>: 98.</comment></tp:nomenclature-citation></tp:nomenclature-citation-list></tp:nomenclature><tp:treatment-sec sec-type="Specimens examined"><title>Specimens examined.</title><p><named-content xmlns:xlink="http://www.w3.org/1999/xlink" content-type="dwc:institutional_code" xlink:type="simple">UESC</named-content>, <italic><tp:taxon-name><tp:taxon-name-part taxon-name-part-type="genus">Euterpe</tp:taxon-name-part> <tp:taxon-name-part taxon-name-part-type="species">oleracea</tp:taxon-name-part></tp:taxon-name></italic>, VII-2007 (1♀), <italic><tp:taxon-name><tp:taxon-name-part taxon-name-part-type="genus">Theobroma</tp:taxon-name-part> <tp:taxon-name-part taxon-name-part-type="species">cacao</tp:taxon-name-part></tp:taxon-name></italic>, VII-2007 (1♀), I-2008 (2♀), IV-2008 (2♀); Fazenda Bela Vista, <italic><tp:taxon-name><tp:taxon-name-part taxon-name-part-type="genus">Theobroma</tp:taxon-name-part> <tp:taxon-name-part taxon-name-part-type="species">cacao</tp:taxon-name-part></tp:taxon-name></italic>, XI-2007 (1♀); Fazenda Frupical, <italic><tp:taxon-name><tp:taxon-name-part taxon-name-part-type="genus">Theobroma</tp:taxon-name-part> <tp:taxon-name-part taxon-name-part-type="species">cacao</tp:taxon-name-part></tp:taxon-name></italic>, VII-2007 (1♀).</p></tp:treatment-sec><tp:treatment-sec sec-type="Female"><title>Female.</title><p>Six specimens measured. Dorsal shield 312 (256–364) long and 224 (212–246) wide, <italic>j1</italic> 8 (6–8), <italic>j3</italic> 15 (14–16), <italic>j4</italic> 15 (14–15), <italic>j5</italic> 16, <italic>j6</italic> 17 (15–18), <italic>J2</italic> 17 (17–18), <italic>J5</italic> 9 (7–9), <italic>z2</italic> 11, <italic>z4</italic> 16 (15–17), <italic>z5</italic> 14 (12–15), <italic>Z1</italic> 17 (16–18), <italic>Z4</italic> 18 (16–19), <italic>Z5</italic> 25 (21–27), <italic>s4</italic> 15 (14–16), <italic>S2</italic> 17 (16–18), <italic>S4</italic> 17 (15–18), <italic>S5</italic> 16 (14–17), <italic>r3</italic> 11 (10–11), <italic>R1</italic> 11 (11–12); distances between <italic>St1</italic>–<italic>St3</italic> 41 (40–42), <italic>St2–St2</italic> 60 (58–61) and <italic>St5–St5</italic> 80 (76–84); ventrianal shield 77 (75–79) long, 95 (86–98) wide at level of <italic>ZV2</italic> and 75 (73–80) wide at level of anus; movable cheliceral digit 22 (21–23) long, with 2 teeth; fixed cheliceral digit 19 (18–20) long, with 6 teeth; calyx <!--PageBreak-->of spermatheca 10 (8–11) long; <italic>Sge I</italic> 8 (7–8), <italic>Sge II</italic> 11 (11–12), <italic>Sge III</italic> 13 (13–14), <italic>Sti III</italic> 14 (13–15), <italic>Sge IV</italic> 13 (13–14), <italic>Sti IV</italic> 14 (14–15), <italic>St IV</italic> 20 (19–20).</p></tp:treatment-sec><tp:treatment-sec sec-type="Remarks"><title>Remarks.</title><p>Measurements of specimens collected are similar to those of the original description. This is the first record of this species in Bahia.</p></tp:treatment-sec><ref-list><ref id="B41"><mixed-citation xmlns:xlink="http://www.w3.org/1999/xlink" xlink:type="simple"><person-group><name name-style="western"><surname>Moraes</surname><given-names>GJ</given-names></name><name name-style="western"><surname>McMurtry</surname><given-names>JA</given-names></name><name name-style="western"><surname>Denmark</surname><given-names>HA</given-names></name><name name-style="western"><surname>Campos</surname><given-names>CB</given-names></name></person-group> (<year>2004</year>) <article-title>A revised catalog of the mite family <tp:taxon-name><tp:taxon-name-part taxon-name-part-type="family">Phytoseiidae</tp:taxon-name-part></tp:taxon-name>.</article-title> <source>Zootaxa</source> <volume>434</volume>: <fpage>1</fpage>–<lpage>494</lpage>. </mixed-citation></ref><ref id="B6"><mixed-citation xmlns:xlink="http://www.w3.org/1999/xlink" xlink:type="simple"><person-group><name name-style="western"><surname>Chant</surname><given-names>DA</given-names></name><name name-style="western"><surname>McMurtry</surname><given-names>JA</given-names></name></person-group> (<year>2007</year>) <source>Illustrated Keys and Diagnoses for the Genera and Subgenera of the <tp:taxon-name><tp:taxon-name-part taxon-name-part-type="family">Phytoseiidae</tp:taxon-name-part></tp:taxon-name> of the World (<tp:taxon-name><tp:taxon-name-part taxon-name-part-type="subclass">Acari</tp:taxon-name-part></tp:taxon-name>: <tp:taxon-name><tp:taxon-name-part taxon-name-part-type="order">Mesostigmata</tp:taxon-name-part></tp:taxon-name>).</source> <publisher-name>Indira Publishing House</publisher-name>, <publisher-loc>Michigan</publisher-loc>, <size units="page">219 pp</size>. </mixed-citation></ref></ref-list></tp:taxon-treatment>
