# Supplementary material for: Phytoseiid mites from tropical fruit trees in Bahia State, Brazil (Acari, Phytoseiidae)
Source: Zookeys. 2015 Oct 9;(533):99–131. doi: 10.3897/zookeys.533.5981 (PMC4669925; doi:10.3897/zookeys.533.5981)
Supplement: XML Treatment for Iphiseiodes zuluagai [file zookeys.533.5981-treatment11.xml]

<!DOCTYPE tp:taxon-treatment
  PUBLIC "-//TaxonX//DTD Taxonomic Treatment Publishing DTD v0 20100105//EN" "tax-treatment-NSO.dtd">
<tp:taxon-treatment xmlns:tp="http://www.plazi.org/taxpub"><tp:treatment-meta><kwd-group><label>Taxon classification</label><kwd><named-content content-type="kingdom">Animalia</named-content></kwd><kwd><named-content content-type="order">Mesostigmata</named-content></kwd><kwd><named-content content-type="family">Phytoseiidae</named-content></kwd></kwd-group><mixed-citation publication-type="journal"><person-group><name><surname>de Souza</surname><given-names>Izabel Vieira</given-names></name><name><surname>Sá Argolo</surname><given-names>Poliane</given-names></name><name><surname>Júnior</surname><given-names>Manoel Guedes Correa Gondim</given-names></name><name><surname>de Moraes</surname><given-names>Gilberto José</given-names></name><name><surname>Bittencourt</surname><given-names>Maria Aparecida Leão</given-names></name><name><surname>Oliveira</surname><given-names>Anibal Ramadan</given-names></name></person-group><article-title>Phytoseiid mites from tropical fruit trees in Bahia State, Brazil (<tp:taxon-name><tp:taxon-name-part taxon-name-part-type="subclass">Acari</tp:taxon-name-part></tp:taxon-name>, <tp:taxon-name><tp:taxon-name-part taxon-name-part-type="family">Phytoseiidae</tp:taxon-name-part></tp:taxon-name>)</article-title><source>Zookeys</source><day>9</day><month>10</month><year>2015</year><volume>2015</volume><issue>533</issue><fpage>99</fpage><lpage>131</lpage><pub-id pub-id-type="doi">10.3897/zookeys.533.5981</pub-id></mixed-citation></tp:treatment-meta><tp:nomenclature><tp:taxon-name>
                            <tp:taxon-name-part taxon-name-part-type="genus">Iphiseiodes</tp:taxon-name-part>
                            <tp:taxon-name-part taxon-name-part-type="species">zuluagai</tp:taxon-name-part>
                        </tp:taxon-name><tp:taxon-authority>Denmark &amp; Muma</tp:taxon-authority><tp:nomenclature-citation-list><tp:nomenclature-citation><tp:taxon-name><tp:taxon-name-part taxon-name-part-type="genus">Iphiseiodes</tp:taxon-name-part> <tp:taxon-name-part taxon-name-part-type="species">zuluagai</tp:taxon-name-part></tp:taxon-name><comment> Denmark &amp; Muma, 1972: 23.</comment></tp:nomenclature-citation><tp:nomenclature-citation><tp:taxon-name><tp:taxon-name-part taxon-name-part-type="genus">Iphiseiodes</tp:taxon-name-part> <tp:taxon-name-part taxon-name-part-type="species">zuluagai</tp:taxon-name-part></tp:taxon-name><comment>: <xref ref-type="bibr" rid="B41">Moraes et al. 2004</xref>: 91.</comment></tp:nomenclature-citation><tp:nomenclature-citation><tp:taxon-name><tp:taxon-name-part taxon-name-part-type="genus">Iphiseiodes</tp:taxon-name-part> <tp:taxon-name-part taxon-name-part-type="species">zuluagai</tp:taxon-name-part></tp:taxon-name><comment>: <xref ref-type="bibr" rid="B6">Chant and McMurtry 2007</xref>: 98.</comment></tp:nomenclature-citation></tp:nomenclature-citation-list></tp:nomenclature><tp:treatment-sec sec-type="Specimens examined"><title>Specimens examined.</title><p><named-content xmlns:xlink="http://www.w3.org/1999/xlink" content-type="dwc:institutional_code" xlink:type="simple">UESC</named-content>, <italic><tp:taxon-name><tp:taxon-name-part taxon-name-part-type="genus">Cocos</tp:taxon-name-part> <tp:taxon-name-part taxon-name-part-type="species">nucifera</tp:taxon-name-part></tp:taxon-name></italic>, VII-2007 (6♀), I-2008 (1♂), IV-2008 (1♀), <italic><tp:taxon-name><tp:taxon-name-part taxon-name-part-type="genus">Carica</tp:taxon-name-part> <tp:taxon-name-part taxon-name-part-type="species">papaya</tp:taxon-name-part></tp:taxon-name></italic>, V-2007 (2♀), <italic><tp:taxon-name><tp:taxon-name-part taxon-name-part-type="genus">Theobroma</tp:taxon-name-part> <tp:taxon-name-part taxon-name-part-type="species">grandiflorum</tp:taxon-name-part></tp:taxon-name></italic>, VIII-2007 (2♀), <italic><tp:taxon-name><tp:taxon-name-part taxon-name-part-type="genus">Elaeis</tp:taxon-name-part> <tp:taxon-name-part taxon-name-part-type="species">guineensis</tp:taxon-name-part></tp:taxon-name></italic>, VII-2007 (1♀), I-2008 (1♀); CEPLAC, <italic><tp:taxon-name><tp:taxon-name-part taxon-name-part-type="genus">Cocos</tp:taxon-name-part> <tp:taxon-name-part taxon-name-part-type="species">nucifera</tp:taxon-name-part></tp:taxon-name></italic>, fruit, XII-2008 (1♀); Fazenda Barra, <italic><tp:taxon-name><tp:taxon-name-part taxon-name-part-type="genus">Anacardium</tp:taxon-name-part> <tp:taxon-name-part taxon-name-part-type="species">occidentale</tp:taxon-name-part></tp:taxon-name></italic>, VIII-2007 (1♀), <italic><tp:taxon-name><tp:taxon-name-part taxon-name-part-type="genus">Annona</tp:taxon-name-part> <tp:taxon-name-part taxon-name-part-type="species">muricata</tp:taxon-name-part></tp:taxon-name></italic>, XI-2007 (1♀); Fazenda Bela Vista, <italic><tp:taxon-name><tp:taxon-name-part taxon-name-part-type="genus">Theobroma</tp:taxon-name-part> <tp:taxon-name-part taxon-name-part-type="species">cacao</tp:taxon-name-part></tp:taxon-name></italic>, IV-2007 (3♀, 2♂), XI-2007 (2♀); Fazenda Formiga, <italic><tp:taxon-name><tp:taxon-name-part taxon-name-part-type="genus">Annona</tp:taxon-name-part> <tp:taxon-name-part taxon-name-part-type="species">muricata</tp:taxon-name-part></tp:taxon-name></italic>, VIII-2007 (1♀), <italic><tp:taxon-name><tp:taxon-name-part taxon-name-part-type="genus">Cocos</tp:taxon-name-part> <tp:taxon-name-part taxon-name-part-type="species">nucifera</tp:taxon-name-part></tp:taxon-name></italic>, VIII-2007 (1♀); Fazenda Liberdade, <italic><tp:taxon-name><tp:taxon-name-part taxon-name-part-type="genus">Euterpe</tp:taxon-name-part> <tp:taxon-name-part taxon-name-part-type="species">oleracea</tp:taxon-name-part></tp:taxon-name></italic>, V-2007 (1♀), <italic><tp:taxon-name><tp:taxon-name-part taxon-name-part-type="genus">Theobroma</tp:taxon-name-part> <tp:taxon-name-part taxon-name-part-type="species">cacao</tp:taxon-name-part></tp:taxon-name></italic>, V-2007 (3♀); Fazenda Monte Alegre, <italic><tp:taxon-name><tp:taxon-name-part taxon-name-part-type="genus">Cocos</tp:taxon-name-part> <tp:taxon-name-part taxon-name-part-type="species">nucifera</tp:taxon-name-part></tp:taxon-name></italic>, I-2008 (2♀, 1♂), V-2008 (2♀, 2♂); Fazenda Nossa Senhora Auxiliadora, <italic><tp:taxon-name><tp:taxon-name-part taxon-name-part-type="genus">Pouteria</tp:taxon-name-part> <tp:taxon-name-part taxon-name-part-type="species">caimito</tp:taxon-name-part></tp:taxon-name></italic>, IV-2007 (2♀); Fazenda Terra Nova, <italic><tp:taxon-name><tp:taxon-name-part taxon-name-part-type="genus">Cocos</tp:taxon-name-part> <tp:taxon-name-part taxon-name-part-type="species">nucifera</tp:taxon-name-part></tp:taxon-name></italic>, IX-2007 (1♂); Sítio Agrotropical, <italic><tp:taxon-name><tp:taxon-name-part taxon-name-part-type="genus">Cocos</tp:taxon-name-part> <tp:taxon-name-part taxon-name-part-type="species">nucifera</tp:taxon-name-part></tp:taxon-name></italic>, III-2007 (1♀, 1♂); Sítio Sabino, <italic><tp:taxon-name><tp:taxon-name-part taxon-name-part-type="genus">Mangifera</tp:taxon-name-part> <tp:taxon-name-part taxon-name-part-type="species">indica</tp:taxon-name-part></tp:taxon-name></italic>, VIII-2007 (5♀).</p></tp:treatment-sec><tp:treatment-sec sec-type="Female"><title>Female.</title><p>Thirteen specimens measured. Dorsal shield 353 (307–397) long, 291 (256–333) wide, <italic>j1</italic> 21 (15–25), <italic>j3</italic> 29 (20–35), <italic>j4</italic> 2 (2–3), <italic>j5</italic> 3 (2–3), <italic>j6</italic> 3 (3–4), <italic>J2</italic> 3 (3–4), <italic>J5</italic> 4 (3–4), <italic>z2</italic> 3 (2–3), <italic>z4</italic> 3 (2–3), <italic>z5</italic> 3 (2–3), <italic>Z1</italic> 3 (2–4), <italic>Z4</italic> 4 (3–5), <italic>Z5</italic> 131 (105–144), <italic>s4</italic> 109 (87–122), <italic>S2</italic> 3 (3–4), <italic>S4</italic> 3 (2–4), <italic>S5</italic> 3 (2–4), <italic>r3</italic> 6 (4–7), <italic>R1</italic> 4 (4–5); distances between <italic>St1</italic>–<italic>St3</italic> 49 (41–53), <italic>St2–St2</italic> 77 (70–82) and <italic>St5–St5</italic> 104 (89–115); ventrianal shield 99 (82–110) long, 120 (96–133) wide at level of <italic>ZV2</italic> and 88 (70–112) wide at level of anus; movable cheliceral digit 36 (34–37) long; fixed cheliceral digit 29 (25–31) long; calyx of spermatheca 7 (5–8) long; <italic>Sge I</italic> 51 (40–60), <italic>Sge II</italic> 33 (26–40), <italic>Sge III</italic> 51 (39–59), <italic>Sti III</italic> 29 (23–32), <italic>Sge IV</italic> 93 (63–107), <italic>Sti IV</italic> 62 (48–72), <italic>St IV</italic> 38 (30–44).</p></tp:treatment-sec><tp:treatment-sec sec-type="Male"><title>Male.</title><p>Eight specimens measured. Dorsal shield 287 (269–312) long, 223 (205–256) wide, <italic>j1</italic> 21 (15–25), <italic>j3</italic> 37 (32–40), <italic>j4</italic> 2 (2–3), <italic>j5</italic> 3 (2–3), <italic>j6</italic> 3 (3–4), <italic>J2</italic> 4 (3–4), <italic>J5</italic> 4 (3–5), <italic>z2</italic> 3 (2–4), <italic>z4</italic> 3 (2–3), <italic>z5</italic> 3 (2–3), <italic>Z1</italic> 3(3–4), <italic>Z4</italic> 4 (3–6), <italic>Z5</italic> 93 (77–108), <italic>s4</italic> 82(64–92), <italic>S2</italic> 4 (3–4), <italic>S4</italic> 3 (2–5), <italic>S5</italic> 5 (3–7), <italic>r3</italic> 7 (6–8), <italic>R1</italic> 5 (3–5); ventrianal shield 110 (100–121) long and 169 (148–187) wide at anterior corners; shaft of spermatodactyl 16(15–18) long; <italic>Sge I</italic> 41 (31–47), <italic>Sge II</italic> 30 (24–33), <italic>Sge III</italic> 40 (29–46), <italic>Sti III</italic> 26 (20–33), <italic>Sge IV</italic> 65 (52–72), <italic>Sti IV</italic> 49 (38–56), <italic>St IV</italic> 35 (26–46).</p></tp:treatment-sec><tp:treatment-sec sec-type="Remarks"><title>Remarks.</title><p>Measurements of the specimens collected are similar to those of the original description, except for the longer <italic>r3</italic> and <italic>R1</italic> (2 for the holotype). The calyx of the spermatheca is shorter than reported by <xref ref-type="bibr" rid="B30">Lofego et al. (2009)</xref> for specimens from São Paulo state [14 (12–15)]. Measurements of male specimens fit the measurements of the allotype male and those of <xref ref-type="bibr" rid="B31">Lofego et al. (2004)</xref>.</p><!--PageBreak--></tp:treatment-sec><ref-list><ref id="B41"><mixed-citation xmlns:xlink="http://www.w3.org/1999/xlink" xlink:type="simple"><person-group><name name-style="western"><surname>Moraes</surname><given-names>GJ</given-names></name><name name-style="western"><surname>McMurtry</surname><given-names>JA</given-names></name><name name-style="western"><surname>Denmark</surname><given-names>HA</given-names></name><name name-style="western"><surname>Campos</surname><given-names>CB</given-names></name></person-group> (<year>2004</year>) <article-title>A revised catalog of the mite family <tp:taxon-name><tp:taxon-name-part taxon-name-part-type="family">Phytoseiidae</tp:taxon-name-part></tp:taxon-name>.</article-title> <source>Zootaxa</source> <volume>434</volume>: <fpage>1</fpage>–<lpage>494</lpage>. </mixed-citation></ref><ref id="B6"><mixed-citation xmlns:xlink="http://www.w3.org/1999/xlink" xlink:type="simple"><person-group><name name-style="western"><surname>Chant</surname><given-names>DA</given-names></name><name name-style="western"><surname>McMurtry</surname><given-names>JA</given-names></name></person-group> (<year>2007</year>) <source>Illustrated Keys and Diagnoses for the Genera and Subgenera of the <tp:taxon-name><tp:taxon-name-part taxon-name-part-type="family">Phytoseiidae</tp:taxon-name-part></tp:taxon-name> of the World (<tp:taxon-name><tp:taxon-name-part taxon-name-part-type="subclass">Acari</tp:taxon-name-part></tp:taxon-name>: <tp:taxon-name><tp:taxon-name-part taxon-name-part-type="order">Mesostigmata</tp:taxon-name-part></tp:taxon-name>).</source> <publisher-name>Indira Publishing House</publisher-name>, <publisher-loc>Michigan</publisher-loc>, <size units="page">219 pp</size>. </mixed-citation></ref><ref id="B30"><mixed-citation xmlns:xlink="http://www.w3.org/1999/xlink" xlink:type="simple"><person-group><name name-style="western"><surname>Lofego</surname><given-names>AC</given-names></name><name name-style="western"><surname>Demite</surname><given-names>PR</given-names></name><name name-style="western"><surname>Kishimoto</surname><given-names>RG</given-names></name><name name-style="western"><surname>Moraes</surname><given-names>GJ</given-names></name></person-group> (<year>2009</year>) <article-title>Phytoseiid mites on grasses in Brazil (<tp:taxon-name><tp:taxon-name-part taxon-name-part-type="subclass">Acari</tp:taxon-name-part></tp:taxon-name>: <tp:taxon-name><tp:taxon-name-part taxon-name-part-type="family">Phytoseiidae</tp:taxon-name-part></tp:taxon-name>).</article-title> <source>Zootaxa</source> <volume>2240</volume>: <fpage>41</fpage>–<lpage>59</lpage>. </mixed-citation></ref><ref id="B31"><mixed-citation xmlns:xlink="http://www.w3.org/1999/xlink" xlink:type="simple"><person-group><name name-style="western"><surname>Lofego</surname><given-names>AC</given-names></name><name name-style="western"><surname>Moraes</surname><given-names>GJ</given-names></name><name name-style="western"><surname>Castro</surname><given-names>LAS</given-names></name></person-group> (<year>2004</year>) <article-title>Phytoseiid mites (<tp:taxon-name><tp:taxon-name-part taxon-name-part-type="subclass">Acari</tp:taxon-name-part></tp:taxon-name>: <tp:taxon-name><tp:taxon-name-part taxon-name-part-type="family">Phytoseiidae</tp:taxon-name-part></tp:taxon-name>) on <tp:taxon-name><tp:taxon-name-part taxon-name-part-type="family">Myrtaceae</tp:taxon-name-part></tp:taxon-name> in the State of São Paulo, Brazil.</article-title> <source>Zootaxa</source> <volume>516</volume>: <fpage>1</fpage>–<lpage>18</lpage>. doi: <ext-link xlink:type="simple" ext-link-type="doi" xlink:href="10.1080/00222933.2011.596950">10.1080/00222933.2011.596950</ext-link> </mixed-citation></ref></ref-list></tp:taxon-treatment>
