# Supplementary material for: Phytoseiid mites from tropical fruit trees in Bahia State, Brazil (Acari, Phytoseiidae)
Source: Zookeys. 2015 Oct 9;(533):99–131. doi: 10.3897/zookeys.533.5981 (PMC4669925; doi:10.3897/zookeys.533.5981)
Supplement: XML Treatment for Paraamblyseius multicircularis [file zookeys.533.5981-treatment12.xml]

<!DOCTYPE tp:taxon-treatment
  PUBLIC "-//TaxonX//DTD Taxonomic Treatment Publishing DTD v0 20100105//EN" "tax-treatment-NSO.dtd">
<tp:taxon-treatment xmlns:tp="http://www.plazi.org/taxpub"><tp:treatment-meta><kwd-group><label>Taxon classification</label><kwd><named-content content-type="kingdom">Animalia</named-content></kwd><kwd><named-content content-type="order">Mesostigmata</named-content></kwd><kwd><named-content content-type="family">Phytoseiidae</named-content></kwd></kwd-group><mixed-citation publication-type="journal"><person-group><name><surname>de Souza</surname><given-names>Izabel Vieira</given-names></name><name><surname>Sá Argolo</surname><given-names>Poliane</given-names></name><name><surname>Júnior</surname><given-names>Manoel Guedes Correa Gondim</given-names></name><name><surname>de Moraes</surname><given-names>Gilberto José</given-names></name><name><surname>Bittencourt</surname><given-names>Maria Aparecida Leão</given-names></name><name><surname>Oliveira</surname><given-names>Anibal Ramadan</given-names></name></person-group><article-title>Phytoseiid mites from tropical fruit trees in Bahia State, Brazil (<tp:taxon-name><tp:taxon-name-part taxon-name-part-type="subclass">Acari</tp:taxon-name-part></tp:taxon-name>, <tp:taxon-name><tp:taxon-name-part taxon-name-part-type="family">Phytoseiidae</tp:taxon-name-part></tp:taxon-name>)</article-title><source>Zookeys</source><day>9</day><month>10</month><year>2015</year><volume>2015</volume><issue>533</issue><fpage>99</fpage><lpage>131</lpage><pub-id pub-id-type="doi">10.3897/zookeys.533.5981</pub-id></mixed-citation></tp:treatment-meta><tp:nomenclature><tp:taxon-name>
                            <tp:taxon-name-part taxon-name-part-type="genus">Paraamblyseius</tp:taxon-name-part>
                            <tp:taxon-name-part taxon-name-part-type="species">multicircularis</tp:taxon-name-part>
                        </tp:taxon-name><tp:taxon-authority>Gondim Jr. &amp; Moraes</tp:taxon-authority><tp:nomenclature-citation-list><tp:nomenclature-citation><tp:taxon-name><tp:taxon-name-part taxon-name-part-type="genus">Paraamblyseius</tp:taxon-name-part> <tp:taxon-name-part taxon-name-part-type="species">multicircularis</tp:taxon-name-part></tp:taxon-name><comment> Gondim Jr. &amp; Moraes, 2001: 79.</comment></tp:nomenclature-citation><tp:nomenclature-citation><tp:taxon-name><tp:taxon-name-part taxon-name-part-type="genus">Paraamblyseius</tp:taxon-name-part> <tp:taxon-name-part taxon-name-part-type="species">multicircularis</tp:taxon-name-part></tp:taxon-name><comment>: <xref ref-type="bibr" rid="B41">Moraes et al. 2004</xref>: 158.</comment></tp:nomenclature-citation><tp:nomenclature-citation><tp:taxon-name><tp:taxon-name-part taxon-name-part-type="genus">Paraamblyseius</tp:taxon-name-part> <tp:taxon-name-part taxon-name-part-type="species">multicircularis</tp:taxon-name-part></tp:taxon-name><comment>: <xref ref-type="bibr" rid="B6">Chant and McMurtry 2007</xref>: 103.</comment></tp:nomenclature-citation></tp:nomenclature-citation-list></tp:nomenclature><tp:treatment-sec sec-type="Specimens examined"><title>Specimens examined.</title><p><named-content xmlns:xlink="http://www.w3.org/1999/xlink" content-type="dwc:institutional_code" xlink:type="simple">UESC</named-content>, <italic><tp:taxon-name><tp:taxon-name-part taxon-name-part-type="genus">Euterpe</tp:taxon-name-part> <tp:taxon-name-part taxon-name-part-type="species">oleracea</tp:taxon-name-part></tp:taxon-name></italic>, I-2008 (1♀), <italic><tp:taxon-name><tp:taxon-name-part taxon-name-part-type="genus">Theobroma</tp:taxon-name-part> <tp:taxon-name-part taxon-name-part-type="species">cacao</tp:taxon-name-part></tp:taxon-name></italic>, VII-2007 (3♀), I-2008 (1♀, 1♂), IV-2008 (2♀).</p></tp:treatment-sec><tp:treatment-sec sec-type="Female"><title>Female.</title><p>Seven specimens measured. Dorsal shield 331 (302–360) long, 248 (225–270) wide, <italic>j1</italic> 13 (13–15), <italic>j3</italic> 24 (22–25), <italic>j4</italic> 30 (27–33), <italic>j5</italic> 38 (34–42), <italic>j6</italic> 38 (35–42), <italic>J2</italic> 42 (38–44), <italic>J5</italic> 13 (12–14), <italic>z2</italic> 29 (27–31), <italic>z4</italic> 36 (33–41), <italic>z5</italic> 28 (24–30), <italic>Z1</italic> 45 (43–49), <italic>Z4</italic> 44 (40–46), <italic>Z5</italic> 29 (27–31), <italic>s4</italic> 42 (37–46), <italic>S2</italic> 33 (30–35), <italic>S4</italic> 33 (31–35), <italic>S5</italic> 24 (23–26), <italic>r3</italic> 13, <italic>R1</italic> 17 (16–18); distances between <italic>St1</italic>–<italic>St3</italic> 32 (30–34), <italic>St2–St2</italic> 64 (62–67) and <italic>St5–St5</italic> 100 (95–104); ventrianal shield 110 (103–117) long, 191 (182–201) wide at level of <italic>ZV2</italic> and 117 (110–125) wide at level of anus; movable cheliceral digit 20 (19–21) long, with 2 teeth; fixed cheliceral digit 20 (19–21) long; calyx of spermatheca 18 (17–20) long.</p></tp:treatment-sec><tp:treatment-sec sec-type="Male"><title>Male.</title><p>One specimen measured. Dorsal shield 218 long, 179 wide, <italic>j1</italic> 13, <italic>j3</italic> 23, <italic>j4</italic> 26, <italic>j5</italic> 30, <italic>j6</italic> 28, <italic>J2</italic> 30, <italic>J5</italic> 8, <italic>z2</italic> 18, <italic>z4</italic> 30, <italic>z5</italic> 21, <italic>Z1</italic> 37, <italic>Z4</italic> 38, <italic>Z5</italic> 23, <italic>s4</italic> 41, <italic>S2</italic> 31, <italic>S4</italic> 24, <italic>S5</italic> 18, <italic>r3</italic> 11, <italic>R1</italic> 12; ventrianal shield 92 long and 153 wide at anterior corners; shaft of spermatodactyl 20 long.</p></tp:treatment-sec><tp:treatment-sec sec-type="Remarks"><title>Remarks.</title><p>Measurements of the females collected are similar to those of the original description, except for longer dorsal shield (263 for the holotype). This is the first description of a male of this species and the first record of this genus in Bahia.</p></tp:treatment-sec><ref-list><ref id="B41"><mixed-citation xmlns:xlink="http://www.w3.org/1999/xlink" xlink:type="simple"><person-group><name name-style="western"><surname>Moraes</surname><given-names>GJ</given-names></name><name name-style="western"><surname>McMurtry</surname><given-names>JA</given-names></name><name name-style="western"><surname>Denmark</surname><given-names>HA</given-names></name><name name-style="western"><surname>Campos</surname><given-names>CB</given-names></name></person-group> (<year>2004</year>) <article-title>A revised catalog of the mite family <tp:taxon-name><tp:taxon-name-part taxon-name-part-type="family">Phytoseiidae</tp:taxon-name-part></tp:taxon-name>.</article-title> <source>Zootaxa</source> <volume>434</volume>: <fpage>1</fpage>–<lpage>494</lpage>. </mixed-citation></ref><ref id="B6"><mixed-citation xmlns:xlink="http://www.w3.org/1999/xlink" xlink:type="simple"><person-group><name name-style="western"><surname>Chant</surname><given-names>DA</given-names></name><name name-style="western"><surname>McMurtry</surname><given-names>JA</given-names></name></person-group> (<year>2007</year>) <source>Illustrated Keys and Diagnoses for the Genera and Subgenera of the <tp:taxon-name><tp:taxon-name-part taxon-name-part-type="family">Phytoseiidae</tp:taxon-name-part></tp:taxon-name> of the World (<tp:taxon-name><tp:taxon-name-part taxon-name-part-type="subclass">Acari</tp:taxon-name-part></tp:taxon-name>: <tp:taxon-name><tp:taxon-name-part taxon-name-part-type="order">Mesostigmata</tp:taxon-name-part></tp:taxon-name>).</source> <publisher-name>Indira Publishing House</publisher-name>, <publisher-loc>Michigan</publisher-loc>, <size units="page">219 pp</size>. </mixed-citation></ref></ref-list></tp:taxon-treatment>
