# Supplementary material for: Phytoseiid mites from tropical fruit trees in Bahia State, Brazil (Acari, Phytoseiidae)
Source: Zookeys. 2015 Oct 9;(533):99–131. doi: 10.3897/zookeys.533.5981 (PMC4669925; doi:10.3897/zookeys.533.5981)
Supplement: XML Treatment for Paraphytoseius orientalis [file zookeys.533.5981-treatment13.xml]

<!DOCTYPE tp:taxon-treatment
  PUBLIC "-//TaxonX//DTD Taxonomic Treatment Publishing DTD v0 20100105//EN" "tax-treatment-NSO.dtd">
<tp:taxon-treatment xmlns:tp="http://www.plazi.org/taxpub"><tp:treatment-meta><kwd-group><label>Taxon classification</label><kwd><named-content content-type="kingdom">Animalia</named-content></kwd><kwd><named-content content-type="order">Mesostigmata</named-content></kwd><kwd><named-content content-type="family">Phytoseiidae</named-content></kwd></kwd-group><mixed-citation publication-type="journal"><person-group><name><surname>de Souza</surname><given-names>Izabel Vieira</given-names></name><name><surname>Sá Argolo</surname><given-names>Poliane</given-names></name><name><surname>Júnior</surname><given-names>Manoel Guedes Correa Gondim</given-names></name><name><surname>de Moraes</surname><given-names>Gilberto José</given-names></name><name><surname>Bittencourt</surname><given-names>Maria Aparecida Leão</given-names></name><name><surname>Oliveira</surname><given-names>Anibal Ramadan</given-names></name></person-group><article-title>Phytoseiid mites from tropical fruit trees in Bahia State, Brazil (<tp:taxon-name><tp:taxon-name-part taxon-name-part-type="subclass">Acari</tp:taxon-name-part></tp:taxon-name>, <tp:taxon-name><tp:taxon-name-part taxon-name-part-type="family">Phytoseiidae</tp:taxon-name-part></tp:taxon-name>)</article-title><source>Zookeys</source><day>9</day><month>10</month><year>2015</year><volume>2015</volume><issue>533</issue><fpage>99</fpage><lpage>131</lpage><pub-id pub-id-type="doi">10.3897/zookeys.533.5981</pub-id></mixed-citation></tp:treatment-meta><tp:nomenclature><tp:taxon-name>
                            <tp:taxon-name-part taxon-name-part-type="genus">Paraphytoseius</tp:taxon-name-part>
                            <tp:taxon-name-part taxon-name-part-type="species">orientalis</tp:taxon-name-part>
                        </tp:taxon-name><tp:taxon-authority>(Narayanan, Kaur &amp; Ghai)</tp:taxon-authority><tp:nomenclature-citation-list><tp:nomenclature-citation><tp:taxon-name><tp:taxon-name-part taxon-name-part-type="genus">Typhlodromus</tp:taxon-name-part> (<tp:taxon-name-part taxon-name-part-type="subgenus">Amblyseius</tp:taxon-name-part>) <tp:taxon-name-part taxon-name-part-type="species">orientalis</tp:taxon-name-part></tp:taxon-name><comment><xref ref-type="bibr" rid="B50">Narayanam et al., 1960</xref>: 394.</comment></tp:nomenclature-citation><tp:nomenclature-citation><tp:taxon-name><tp:taxon-name-part taxon-name-part-type="genus">Paraphytoseius</tp:taxon-name-part> <tp:taxon-name-part taxon-name-part-type="species">orientalis</tp:taxon-name-part></tp:taxon-name><comment>: <xref ref-type="bibr" rid="B41">Moraes et al. 2004</xref>: 162.</comment></tp:nomenclature-citation><tp:nomenclature-citation><tp:taxon-name><tp:taxon-name-part taxon-name-part-type="genus">Paraphytoseius</tp:taxon-name-part> <tp:taxon-name-part taxon-name-part-type="species">orientalis</tp:taxon-name-part></tp:taxon-name><comment>: <xref ref-type="bibr" rid="B6">Chant and McMurtry 2007</xref>: 53.</comment></tp:nomenclature-citation></tp:nomenclature-citation-list></tp:nomenclature><tp:treatment-sec sec-type="Specimens examined"><title>Specimens examined.</title><p>Fazenda Nossa Senhora Auxiliadora, <italic><tp:taxon-name><tp:taxon-name-part taxon-name-part-type="genus">Psidium</tp:taxon-name-part> <tp:taxon-name-part taxon-name-part-type="species">guajava</tp:taxon-name-part></tp:taxon-name></italic>, XI-2007 (2♀).</p></tp:treatment-sec><tp:treatment-sec sec-type="Female"><title>Female.</title><p>Two specimens measured. Dorsal shield 270, 282 long, 159 wide, <italic>j1</italic> 31, 38, <italic>j3</italic> 80, 88, <italic>j4</italic> 4, 5, <italic>j5</italic> 3, 5, <italic>j6</italic> 6, <italic>J5</italic> 4, <italic>z2</italic> 8, 9, <italic>z4</italic> 8, <italic>z5</italic> 4, 5, <italic>Z1</italic> 6, 7, <italic>Z4</italic> 69, 76, <italic>Z5</italic> 106, 110, <italic>s4</italic> 123, 127, <italic>r3</italic> 40, 47, <italic>R1</italic> 25, 26; distances between <italic>St1</italic>–<italic>St3</italic> 64, <italic>St2–St2</italic> 64 and <italic>St5–St5</italic> 80; ventrianal shield 85, 107 long, 55 wide at level of <italic>ZV2</italic> and 51 wide at level of anus; movable cheliceral digit 29, 31 long, with 2 teeth; fixed cheliceral digit 24, 25 long, with 11 teeth; calyx of spermatheca 4, 5 long; <italic>Sge IV</italic> 26, 31, <italic>Sti IV</italic> 36, 37, <italic>St IV</italic> 43, 46.</p></tp:treatment-sec><tp:treatment-sec sec-type="Remarks"><title>Remarks.</title><p>Only measurements of the dorsal shield and of the longer setae were given in the original description. The specimens collected are slightly smaller and concurrently have slightly shorter setae than the holotype. Measurements of the specimens <!--PageBreak-->collected are similar to those of the original description of its junior synonym, <italic><tp:taxon-name><tp:taxon-name-part taxon-name-part-type="genus">Paraphytoseius</tp:taxon-name-part> <tp:taxon-name-part taxon-name-part-type="species">multidentatus</tp:taxon-name-part></tp:taxon-name></italic> Swirski &amp; Shechter, 1961, except for the longer <italic>Z5</italic> (76–91 in the latter). They also are similar to the measurements provided by <xref ref-type="bibr" rid="B30">Lofego et al. (2009)</xref>.</p></tp:treatment-sec><ref-list><ref id="B50"><mixed-citation xmlns:xlink="http://www.w3.org/1999/xlink" xlink:type="simple"><person-group><name name-style="western"><surname>Narayanam</surname><given-names>ES</given-names></name><name name-style="western"><surname>Kaur</surname><given-names>RB</given-names></name><name name-style="western"><surname>Ghai</surname><given-names>S</given-names></name></person-group> (<year>1960</year>) <article-title>Importance of some taxonomic characters in the family <tp:taxon-name><tp:taxon-name-part taxon-name-part-type="family">Phytoseiidae</tp:taxon-name-part></tp:taxon-name> Berl., 1916, (predatory mites) with new records and descriptions of species.</article-title> <source>Proceedings of the National Institute of Science of India</source> <volume>26B</volume>: <fpage>384</fpage>–<lpage>394</lpage>. </mixed-citation></ref><ref id="B41"><mixed-citation xmlns:xlink="http://www.w3.org/1999/xlink" xlink:type="simple"><person-group><name name-style="western"><surname>Moraes</surname><given-names>GJ</given-names></name><name name-style="western"><surname>McMurtry</surname><given-names>JA</given-names></name><name name-style="western"><surname>Denmark</surname><given-names>HA</given-names></name><name name-style="western"><surname>Campos</surname><given-names>CB</given-names></name></person-group> (<year>2004</year>) <article-title>A revised catalog of the mite family <tp:taxon-name><tp:taxon-name-part taxon-name-part-type="family">Phytoseiidae</tp:taxon-name-part></tp:taxon-name>.</article-title> <source>Zootaxa</source> <volume>434</volume>: <fpage>1</fpage>–<lpage>494</lpage>. </mixed-citation></ref><ref id="B6"><mixed-citation xmlns:xlink="http://www.w3.org/1999/xlink" xlink:type="simple"><person-group><name name-style="western"><surname>Chant</surname><given-names>DA</given-names></name><name name-style="western"><surname>McMurtry</surname><given-names>JA</given-names></name></person-group> (<year>2007</year>) <source>Illustrated Keys and Diagnoses for the Genera and Subgenera of the <tp:taxon-name><tp:taxon-name-part taxon-name-part-type="family">Phytoseiidae</tp:taxon-name-part></tp:taxon-name> of the World (<tp:taxon-name><tp:taxon-name-part taxon-name-part-type="subclass">Acari</tp:taxon-name-part></tp:taxon-name>: <tp:taxon-name><tp:taxon-name-part taxon-name-part-type="order">Mesostigmata</tp:taxon-name-part></tp:taxon-name>).</source> <publisher-name>Indira Publishing House</publisher-name>, <publisher-loc>Michigan</publisher-loc>, <size units="page">219 pp</size>. </mixed-citation></ref><ref id="B30"><mixed-citation xmlns:xlink="http://www.w3.org/1999/xlink" xlink:type="simple"><person-group><name name-style="western"><surname>Lofego</surname><given-names>AC</given-names></name><name name-style="western"><surname>Demite</surname><given-names>PR</given-names></name><name name-style="western"><surname>Kishimoto</surname><given-names>RG</given-names></name><name name-style="western"><surname>Moraes</surname><given-names>GJ</given-names></name></person-group> (<year>2009</year>) <article-title>Phytoseiid mites on grasses in Brazil (<tp:taxon-name><tp:taxon-name-part taxon-name-part-type="subclass">Acari</tp:taxon-name-part></tp:taxon-name>: <tp:taxon-name><tp:taxon-name-part taxon-name-part-type="family">Phytoseiidae</tp:taxon-name-part></tp:taxon-name>).</article-title> <source>Zootaxa</source> <volume>2240</volume>: <fpage>41</fpage>–<lpage>59</lpage>. </mixed-citation></ref></ref-list></tp:taxon-treatment>
