# Supplementary material for: Phytoseiid mites from tropical fruit trees in Bahia State, Brazil (Acari, Phytoseiidae)
Source: Zookeys. 2015 Oct 9;(533):99–131. doi: 10.3897/zookeys.533.5981 (PMC4669925; doi:10.3897/zookeys.533.5981)
Supplement: XML Treatment for Proprioseiopsis ovatus [file zookeys.533.5981-treatment15.xml]

<!DOCTYPE tp:taxon-treatment
  PUBLIC "-//TaxonX//DTD Taxonomic Treatment Publishing DTD v0 20100105//EN" "tax-treatment-NSO.dtd">
<tp:taxon-treatment xmlns:tp="http://www.plazi.org/taxpub"><tp:treatment-meta><kwd-group><label>Taxon classification</label><kwd><named-content content-type="kingdom">Animalia</named-content></kwd><kwd><named-content content-type="order">Mesostigmata</named-content></kwd><kwd><named-content content-type="family">Phytoseiidae</named-content></kwd></kwd-group><mixed-citation publication-type="journal"><person-group><name><surname>de Souza</surname><given-names>Izabel Vieira</given-names></name><name><surname>Sá Argolo</surname><given-names>Poliane</given-names></name><name><surname>Júnior</surname><given-names>Manoel Guedes Correa Gondim</given-names></name><name><surname>de Moraes</surname><given-names>Gilberto José</given-names></name><name><surname>Bittencourt</surname><given-names>Maria Aparecida Leão</given-names></name><name><surname>Oliveira</surname><given-names>Anibal Ramadan</given-names></name></person-group><article-title>Phytoseiid mites from tropical fruit trees in Bahia State, Brazil (<tp:taxon-name><tp:taxon-name-part taxon-name-part-type="subclass">Acari</tp:taxon-name-part></tp:taxon-name>, <tp:taxon-name><tp:taxon-name-part taxon-name-part-type="family">Phytoseiidae</tp:taxon-name-part></tp:taxon-name>)</article-title><source>Zookeys</source><day>9</day><month>10</month><year>2015</year><volume>2015</volume><issue>533</issue><fpage>99</fpage><lpage>131</lpage><pub-id pub-id-type="doi">10.3897/zookeys.533.5981</pub-id></mixed-citation></tp:treatment-meta><tp:nomenclature><tp:taxon-name>
                            <tp:taxon-name-part taxon-name-part-type="genus">Proprioseiopsis</tp:taxon-name-part>
                            <tp:taxon-name-part taxon-name-part-type="species">ovatus</tp:taxon-name-part>
                        </tp:taxon-name><tp:taxon-authority>(Garman)</tp:taxon-authority><tp:nomenclature-citation-list><tp:nomenclature-citation><tp:taxon-name><tp:taxon-name-part taxon-name-part-type="genus">Amblyseiopsis</tp:taxon-name-part> <tp:taxon-name-part taxon-name-part-type="species">ovatus</tp:taxon-name-part></tp:taxon-name><comment> Garman, 1958: 78.</comment></tp:nomenclature-citation><tp:nomenclature-citation><tp:taxon-name><tp:taxon-name-part taxon-name-part-type="genus">Proprioseiopsis</tp:taxon-name-part> <tp:taxon-name-part taxon-name-part-type="species">ovatus</tp:taxon-name-part></tp:taxon-name><comment>: <xref ref-type="bibr" rid="B41">Moraes et al. 2004</xref>: 184.</comment></tp:nomenclature-citation><tp:nomenclature-citation><tp:taxon-name><tp:taxon-name-part taxon-name-part-type="genus">Proprioseiopsis</tp:taxon-name-part> <tp:taxon-name-part taxon-name-part-type="species">ovatus</tp:taxon-name-part></tp:taxon-name><comment>: <xref ref-type="bibr" rid="B6">Chant and McMurtry 2007</xref>: 89.</comment></tp:nomenclature-citation></tp:nomenclature-citation-list></tp:nomenclature><tp:treatment-sec sec-type="Specimens examined"><title>Specimens examined.</title><p><named-content xmlns:xlink="http://www.w3.org/1999/xlink" content-type="dwc:institutional_code" xlink:type="simple">UESC</named-content>, <italic><tp:taxon-name><tp:taxon-name-part taxon-name-part-type="genus">Musa</tp:taxon-name-part> <tp:taxon-name-part taxon-name-part-type="species">sapientum</tp:taxon-name-part></tp:taxon-name></italic>, IV-2008 (1♀); Fazenda Terra Nova, <italic><tp:taxon-name><tp:taxon-name-part taxon-name-part-type="genus">Euterpe</tp:taxon-name-part> <tp:taxon-name-part taxon-name-part-type="species">oleracea</tp:taxon-name-part></tp:taxon-name></italic>, I-2008 (1♀); Sítio Sabino, <italic><tp:taxon-name><tp:taxon-name-part taxon-name-part-type="genus">Passiflora</tp:taxon-name-part> <tp:taxon-name-part taxon-name-part-type="species">edulis</tp:taxon-name-part></tp:taxon-name></italic>, XI-2007 (1♀).</p></tp:treatment-sec><tp:treatment-sec sec-type="Female"><title>Female.</title><p>Three specimens measured. Dorsal shield 366 (360–372) long, 306 (287–320) wide, <italic>j1</italic> 31 (30–32), <italic>j3</italic> 69 (63–72), <italic>j4</italic> 7, <italic>j5</italic> 4 (3–5), <italic>j6</italic> 12 (10–13), <italic>J5</italic> 9, <italic>z2</italic> 42 (32–50), <italic>z4</italic> 22 (21–23), <italic>z5</italic> 8, <italic>Z1</italic> 22 (20–24), <italic>Z4</italic> 110 (101–115), <italic>Z5</italic> 84 (79–90), <italic>s4</italic> 102 (92–112), <italic>S2</italic> 22 (21–23), <italic>S4</italic> 12 (11–12), <italic>S5</italic> 11 (10–11), <italic>r3</italic> 20 (20–21), <italic>R1</italic> 11 (10–12); distances between <italic>St1</italic>–<italic>St3</italic> 58 (57–58), <italic>St2–St2</italic> 74 (72–76) and <italic>St5–St5</italic> 91 (90–92); ventrianal shield 114 (113–115) long, 111 (110–112) wide at level of <italic>ZV2</italic> and 91 (85–96) wide at level of anus; movable cheliceral digit 32 (30–34) long; fixed cheliceral digit 31 (30–32) long; calyx of spermatheca 15 (12–15) long; <italic>Sge II</italic> 18 (17–18), <italic>Sge III</italic> 30 (29–31), <italic>Sti III</italic> 26 (25–27), <italic>Sge IV</italic> 61 (60–62), <italic>Sti IV</italic> 41 (35–45), <italic>St IV</italic> 89 (88–90).</p><!--PageBreak--></tp:treatment-sec><tp:treatment-sec sec-type="Remarks"><title>Remarks.</title><p>Measurements of the specimens collected fit the redescription of the holotype given by <xref ref-type="bibr" rid="B40">Moraes and McMurtry (1983)</xref>, except for the shorter <italic>S4</italic> and longer width of dorsal shield, <italic>J5</italic> and <italic>Sge IV</italic> [respectively, 23, 252, 4 and 48 in the latter]. The measurements fit the redescription given by <xref ref-type="bibr" rid="B30">Lofego et al. (2009)</xref> and <xref ref-type="bibr" rid="B21">Ferla et al. (2011)</xref> for Brazilian specimens.</p></tp:treatment-sec><ref-list><ref id="B41"><mixed-citation xmlns:xlink="http://www.w3.org/1999/xlink" xlink:type="simple"><person-group><name name-style="western"><surname>Moraes</surname><given-names>GJ</given-names></name><name name-style="western"><surname>McMurtry</surname><given-names>JA</given-names></name><name name-style="western"><surname>Denmark</surname><given-names>HA</given-names></name><name name-style="western"><surname>Campos</surname><given-names>CB</given-names></name></person-group> (<year>2004</year>) <article-title>A revised catalog of the mite family <tp:taxon-name><tp:taxon-name-part taxon-name-part-type="family">Phytoseiidae</tp:taxon-name-part></tp:taxon-name>.</article-title> <source>Zootaxa</source> <volume>434</volume>: <fpage>1</fpage>–<lpage>494</lpage>. </mixed-citation></ref><ref id="B6"><mixed-citation xmlns:xlink="http://www.w3.org/1999/xlink" xlink:type="simple"><person-group><name name-style="western"><surname>Chant</surname><given-names>DA</given-names></name><name name-style="western"><surname>McMurtry</surname><given-names>JA</given-names></name></person-group> (<year>2007</year>) <source>Illustrated Keys and Diagnoses for the Genera and Subgenera of the <tp:taxon-name><tp:taxon-name-part taxon-name-part-type="family">Phytoseiidae</tp:taxon-name-part></tp:taxon-name> of the World (<tp:taxon-name><tp:taxon-name-part taxon-name-part-type="subclass">Acari</tp:taxon-name-part></tp:taxon-name>: <tp:taxon-name><tp:taxon-name-part taxon-name-part-type="order">Mesostigmata</tp:taxon-name-part></tp:taxon-name>).</source> <publisher-name>Indira Publishing House</publisher-name>, <publisher-loc>Michigan</publisher-loc>, <size units="page">219 pp</size>. </mixed-citation></ref><ref id="B40"><mixed-citation xmlns:xlink="http://www.w3.org/1999/xlink" xlink:type="simple"><person-group><name name-style="western"><surname>Moraes</surname><given-names>GJ</given-names></name><name name-style="western"><surname>McMurtry</surname><given-names>JA</given-names></name></person-group> (<year>1983</year>) <article-title>Phytoseiid mites (<tp:taxon-name><tp:taxon-name-part taxon-name-part-type="subclass">Acarina</tp:taxon-name-part></tp:taxon-name>) of northeastern Brazil with descriptions of four new species.</article-title> <source>International Journal of Acarology</source> <volume>9</volume>: <fpage>131</fpage>–<lpage>148</lpage>. doi: <ext-link xlink:type="simple" ext-link-type="doi" xlink:href="10.1080/01647958308683326">10.1080/01647958308683326</ext-link> </mixed-citation></ref><ref id="B30"><mixed-citation xmlns:xlink="http://www.w3.org/1999/xlink" xlink:type="simple"><person-group><name name-style="western"><surname>Lofego</surname><given-names>AC</given-names></name><name name-style="western"><surname>Demite</surname><given-names>PR</given-names></name><name name-style="western"><surname>Kishimoto</surname><given-names>RG</given-names></name><name name-style="western"><surname>Moraes</surname><given-names>GJ</given-names></name></person-group> (<year>2009</year>) <article-title>Phytoseiid mites on grasses in Brazil (<tp:taxon-name><tp:taxon-name-part taxon-name-part-type="subclass">Acari</tp:taxon-name-part></tp:taxon-name>: <tp:taxon-name><tp:taxon-name-part taxon-name-part-type="family">Phytoseiidae</tp:taxon-name-part></tp:taxon-name>).</article-title> <source>Zootaxa</source> <volume>2240</volume>: <fpage>41</fpage>–<lpage>59</lpage>. </mixed-citation></ref><ref id="B21"><mixed-citation xmlns:xlink="http://www.w3.org/1999/xlink" xlink:type="simple"><person-group><name name-style="western"><surname>Ferla</surname><given-names>NJ</given-names></name><name name-style="western"><surname>Johann</surname><given-names>L</given-names></name><name name-style="western"><surname>Botton</surname><given-names>M</given-names></name><name name-style="western"><surname>Majolo</surname><given-names>F</given-names></name><name name-style="western"><surname>Klock</surname><given-names>CL</given-names></name></person-group> (<year>2011</year>) Phytoseiid mites associated with vineyards in the Rio Grande do Sul State, Brazil Zootaxa 2976: 15–31. </mixed-citation></ref></ref-list></tp:taxon-treatment>
