# Supplementary material for: Phytoseiid mites from tropical fruit trees in Bahia State, Brazil (Acari, Phytoseiidae)
Source: Zookeys. 2015 Oct 9;(533):99–131. doi: 10.3897/zookeys.533.5981 (PMC4669925; doi:10.3897/zookeys.533.5981)
Supplement: XML Treatment for Proprioseiopsis dominigos [file zookeys.533.5981-treatment16.xml]

<!DOCTYPE tp:taxon-treatment
  PUBLIC "-//TaxonX//DTD Taxonomic Treatment Publishing DTD v0 20100105//EN" "tax-treatment-NSO.dtd">
<tp:taxon-treatment xmlns:tp="http://www.plazi.org/taxpub"><tp:treatment-meta><kwd-group><label>Taxon classification</label><kwd><named-content content-type="kingdom">Animalia</named-content></kwd><kwd><named-content content-type="order">Mesostigmata</named-content></kwd><kwd><named-content content-type="family">Phytoseiidae</named-content></kwd></kwd-group><mixed-citation publication-type="journal"><person-group><name><surname>de Souza</surname><given-names>Izabel Vieira</given-names></name><name><surname>Sá Argolo</surname><given-names>Poliane</given-names></name><name><surname>Júnior</surname><given-names>Manoel Guedes Correa Gondim</given-names></name><name><surname>de Moraes</surname><given-names>Gilberto José</given-names></name><name><surname>Bittencourt</surname><given-names>Maria Aparecida Leão</given-names></name><name><surname>Oliveira</surname><given-names>Anibal Ramadan</given-names></name></person-group><article-title>Phytoseiid mites from tropical fruit trees in Bahia State, Brazil (<tp:taxon-name><tp:taxon-name-part taxon-name-part-type="subclass">Acari</tp:taxon-name-part></tp:taxon-name>, <tp:taxon-name><tp:taxon-name-part taxon-name-part-type="family">Phytoseiidae</tp:taxon-name-part></tp:taxon-name>)</article-title><source>Zookeys</source><day>9</day><month>10</month><year>2015</year><volume>2015</volume><issue>533</issue><fpage>99</fpage><lpage>131</lpage><pub-id pub-id-type="doi">10.3897/zookeys.533.5981</pub-id></mixed-citation></tp:treatment-meta><tp:nomenclature><tp:taxon-name>
                            <tp:taxon-name-part taxon-name-part-type="genus">Proprioseiopsis</tp:taxon-name-part>
                            <tp:taxon-name-part taxon-name-part-type="species">dominigos</tp:taxon-name-part>
                        </tp:taxon-name><tp:taxon-authority>(El-Banhawy)</tp:taxon-authority><tp:nomenclature-citation-list><tp:nomenclature-citation><tp:taxon-name><tp:taxon-name-part taxon-name-part-type="genus">Amblyseius</tp:taxon-name-part> <tp:taxon-name-part taxon-name-part-type="species">dominigos</tp:taxon-name-part></tp:taxon-name><comment> El-Banhawy, 1984: 130.</comment></tp:nomenclature-citation><tp:nomenclature-citation><tp:taxon-name><tp:taxon-name-part taxon-name-part-type="genus">Proprioseiopsis</tp:taxon-name-part> <tp:taxon-name-part taxon-name-part-type="species">dominigos</tp:taxon-name-part></tp:taxon-name><comment>: <xref ref-type="bibr" rid="B41">Moraes et al. 2004</xref>: 175.</comment></tp:nomenclature-citation><tp:nomenclature-citation><tp:taxon-name><tp:taxon-name-part taxon-name-part-type="genus">Proprioseiopsis</tp:taxon-name-part> <tp:taxon-name-part taxon-name-part-type="species">dominigos</tp:taxon-name-part></tp:taxon-name><comment>: <xref ref-type="bibr" rid="B6">Chant and McMurtry 2007</xref>: 89.</comment></tp:nomenclature-citation></tp:nomenclature-citation-list></tp:nomenclature><tp:treatment-sec sec-type="Specimens examined"><title>Specimens examined.</title><p>Fazenda Monte Alegre, <italic><tp:taxon-name><tp:taxon-name-part taxon-name-part-type="genus">Musa</tp:taxon-name-part> <tp:taxon-name-part taxon-name-part-type="species">sapientum</tp:taxon-name-part></tp:taxon-name></italic>, IX-2007 (1♀), <italic><tp:taxon-name><tp:taxon-name-part taxon-name-part-type="genus">Psidium</tp:taxon-name-part> <tp:taxon-name-part taxon-name-part-type="species">guajava</tp:taxon-name-part></tp:taxon-name></italic>, I-2008 (1♀, 1♂); Sítio Agrotropical, <italic><tp:taxon-name><tp:taxon-name-part taxon-name-part-type="genus">Cocos</tp:taxon-name-part> <tp:taxon-name-part taxon-name-part-type="species">nucifera</tp:taxon-name-part></tp:taxon-name></italic>, III-2007 (1♀).</p></tp:treatment-sec><tp:treatment-sec sec-type="Female"><title>Female.</title><p>Three specimens measured. Dorsal shield 397 long, 307 wide, <italic>j1</italic> 35, <italic>j3</italic> 106 (100–114), <italic>j4</italic> 3, <italic>j5</italic> 3, <italic>j6</italic> 4 (3–4), <italic>J5</italic> 6 (5–7), <italic>z2</italic> 32 (31–33), <italic>z4</italic> 54 (50–57), <italic>z5</italic> 3, <italic>Z1</italic> 6 (5–7), <italic>Z4</italic> 128 (123–131), <italic>Z5</italic> 120 (114–125), <italic>s4</italic> 123 (118–127), <italic>S2</italic> 8 (6–10), <italic>S4</italic> 8 (7–9), <italic>S5</italic> 5 (5–6), <italic>r3</italic> 28 (27–30), <italic>R1</italic> 9 (8–9); distances between <italic>St1</italic>–<italic>St3</italic> 54 (52–56), <italic>St2–St2</italic> 74 (71–75) and <italic>St5–St5</italic> 130 (129–130); ventrianal shield 117 (110–122) long, 138 (127–145) wide at level of <italic>ZV2</italic> and 113 (110–117) wide at level of anus; movable cheliceral digit 45 long; fixed cheliceral digit 40 long; calyx of spermatheca 22 (20–25) long; <italic>Sge I</italic> 31, <italic>Sge II</italic> 25, <italic>Sge III</italic> 31 (30–32), <italic>Sti III</italic> 29 (28–30), <italic>Sge IV</italic> 54 (52–56), <italic>Sti IV</italic> 37 (36–37), <italic>St IV</italic> 51 (46–56).</p></tp:treatment-sec><tp:treatment-sec sec-type="Male"><title>Male.</title><p>One specimen measured. Dorsal shield 333 long, 230 wide, <italic>j1</italic> 30, <italic>j3</italic> 82, <italic>j4</italic> 2, <italic>j5</italic> 3, <italic>j6</italic> 3, <italic>J5</italic> 4, <italic>z2</italic> 28, <italic>z4</italic> 43, <italic>z5</italic> 3, <italic>Z1</italic> 5, <italic>Z4</italic> 97, <italic>Z5</italic> 88, <italic>s4</italic> 90, <italic>S2</italic> 9, <italic>S4</italic> 7, <italic>S5</italic> 6, <italic>r3</italic> 17, <italic>R1</italic> 8; ventrianal shield 148 long and 183 wide at anterior corners; shaft of spermatodactyl 19 long; <italic>Sge I</italic> 22, <italic>Sge II</italic> 20, <italic>Sge III</italic> 21, <italic>Sti III</italic> 23, <italic>Sge IV</italic> 40, <italic>Sti IV</italic> 27, <italic>St IV</italic> 44.</p></tp:treatment-sec><tp:treatment-sec sec-type="Remarks"><title>Remarks.</title><p>Measurements of the specimens collected are similar to those of the original description. They also agree with those of <xref ref-type="bibr" rid="B37">Moraes et al. (2013)</xref>, except for the longer <italic>z2</italic>, <italic>z4</italic> and <italic>S4</italic> [respectively, 21, 37 and 5 in the latter]. This is the first record of this species in Bahia.</p></tp:treatment-sec><ref-list><ref id="B41"><mixed-citation xmlns:xlink="http://www.w3.org/1999/xlink" xlink:type="simple"><person-group><name name-style="western"><surname>Moraes</surname><given-names>GJ</given-names></name><name name-style="western"><surname>McMurtry</surname><given-names>JA</given-names></name><name name-style="western"><surname>Denmark</surname><given-names>HA</given-names></name><name name-style="western"><surname>Campos</surname><given-names>CB</given-names></name></person-group> (<year>2004</year>) <article-title>A revised catalog of the mite family <tp:taxon-name><tp:taxon-name-part taxon-name-part-type="family">Phytoseiidae</tp:taxon-name-part></tp:taxon-name>.</article-title> <source>Zootaxa</source> <volume>434</volume>: <fpage>1</fpage>–<lpage>494</lpage>. </mixed-citation></ref><ref id="B6"><mixed-citation xmlns:xlink="http://www.w3.org/1999/xlink" xlink:type="simple"><person-group><name name-style="western"><surname>Chant</surname><given-names>DA</given-names></name><name name-style="western"><surname>McMurtry</surname><given-names>JA</given-names></name></person-group> (<year>2007</year>) <source>Illustrated Keys and Diagnoses for the Genera and Subgenera of the <tp:taxon-name><tp:taxon-name-part taxon-name-part-type="family">Phytoseiidae</tp:taxon-name-part></tp:taxon-name> of the World (<tp:taxon-name><tp:taxon-name-part taxon-name-part-type="subclass">Acari</tp:taxon-name-part></tp:taxon-name>: <tp:taxon-name><tp:taxon-name-part taxon-name-part-type="order">Mesostigmata</tp:taxon-name-part></tp:taxon-name>).</source> <publisher-name>Indira Publishing House</publisher-name>, <publisher-loc>Michigan</publisher-loc>, <size units="page">219 pp</size>. </mixed-citation></ref><ref id="B37"><mixed-citation xmlns:xlink="http://www.w3.org/1999/xlink" xlink:type="simple"><person-group><name name-style="western"><surname>Moraes</surname><given-names>GJ</given-names></name><name name-style="western"><surname>Barbosa</surname><given-names>MFC</given-names></name><name name-style="western"><surname>Castro</surname><given-names>TMMG</given-names></name></person-group> (<year>2013</year>) <article-title><tp:taxon-name><tp:taxon-name-part taxon-name-part-type="family">Phytoseiidae</tp:taxon-name-part></tp:taxon-name> (<tp:taxon-name><tp:taxon-name-part taxon-name-part-type="subclass">Acari</tp:taxon-name-part></tp:taxon-name>: <tp:taxon-name><tp:taxon-name-part taxon-name-part-type="order">Mesostigmata</tp:taxon-name-part></tp:taxon-name>) from natural ecosystems in the State of São Paulo, Brazil.</article-title> <source>Zootaxa</source> <volume>3700</volume>: <lpage>47</lpage>. doi: <ext-link xlink:type="simple" ext-link-type="doi" xlink:href="10.11646/zootaxa.3700.3.1">10.11646/zootaxa.3700.3.1</ext-link> </mixed-citation></ref></ref-list></tp:taxon-treatment>
