# Supplementary material for: Phytoseiid mites from tropical fruit trees in Bahia State, Brazil (Acari, Phytoseiidae)
Source: Zookeys. 2015 Oct 9;(533):99–131. doi: 10.3897/zookeys.533.5981 (PMC4669925; doi:10.3897/zookeys.533.5981)
Supplement: XML Treatment for Typhlodromalus peregrinus [file zookeys.533.5981-treatment19.xml]

<!DOCTYPE tp:taxon-treatment
  PUBLIC "-//TaxonX//DTD Taxonomic Treatment Publishing DTD v0 20100105//EN" "tax-treatment-NSO.dtd">
<tp:taxon-treatment xmlns:tp="http://www.plazi.org/taxpub"><tp:treatment-meta><kwd-group><label>Taxon classification</label><kwd><named-content content-type="kingdom">Animalia</named-content></kwd><kwd><named-content content-type="order">Mesostigmata</named-content></kwd><kwd><named-content content-type="family">Phytoseiidae</named-content></kwd></kwd-group><mixed-citation publication-type="journal"><person-group><name><surname>de Souza</surname><given-names>Izabel Vieira</given-names></name><name><surname>Sá Argolo</surname><given-names>Poliane</given-names></name><name><surname>Júnior</surname><given-names>Manoel Guedes Correa Gondim</given-names></name><name><surname>de Moraes</surname><given-names>Gilberto José</given-names></name><name><surname>Bittencourt</surname><given-names>Maria Aparecida Leão</given-names></name><name><surname>Oliveira</surname><given-names>Anibal Ramadan</given-names></name></person-group><article-title>Phytoseiid mites from tropical fruit trees in Bahia State, Brazil (<tp:taxon-name><tp:taxon-name-part taxon-name-part-type="subclass">Acari</tp:taxon-name-part></tp:taxon-name>, <tp:taxon-name><tp:taxon-name-part taxon-name-part-type="family">Phytoseiidae</tp:taxon-name-part></tp:taxon-name>)</article-title><source>Zookeys</source><day>9</day><month>10</month><year>2015</year><volume>2015</volume><issue>533</issue><fpage>99</fpage><lpage>131</lpage><pub-id pub-id-type="doi">10.3897/zookeys.533.5981</pub-id></mixed-citation></tp:treatment-meta><tp:nomenclature><tp:taxon-name>
                            <tp:taxon-name-part taxon-name-part-type="genus">Typhlodromalus</tp:taxon-name-part>
                            <tp:taxon-name-part taxon-name-part-type="species">peregrinus</tp:taxon-name-part>
                        </tp:taxon-name><tp:taxon-authority>(Muma)</tp:taxon-authority><tp:nomenclature-citation-list><tp:nomenclature-citation><tp:taxon-name><tp:taxon-name-part taxon-name-part-type="genus">Typhlodromus</tp:taxon-name-part> <tp:taxon-name-part taxon-name-part-type="species">peregrinus</tp:taxon-name-part></tp:taxon-name><comment> Muma, 1955: 270.</comment></tp:nomenclature-citation><tp:nomenclature-citation><tp:taxon-name><tp:taxon-name-part taxon-name-part-type="genus">Typhlodromalus</tp:taxon-name-part> <tp:taxon-name-part taxon-name-part-type="species">peregrinus</tp:taxon-name-part></tp:taxon-name><comment>: <xref ref-type="bibr" rid="B41">Moraes et al. 2004</xref>: 202.</comment></tp:nomenclature-citation><tp:nomenclature-citation><tp:taxon-name><tp:taxon-name-part taxon-name-part-type="genus">Typhlodromalus</tp:taxon-name-part> <tp:taxon-name-part taxon-name-part-type="species">peregrinus</tp:taxon-name-part></tp:taxon-name><comment>: <xref ref-type="bibr" rid="B6">Chant and McMurtry 2007</xref>: 111.</comment></tp:nomenclature-citation></tp:nomenclature-citation-list></tp:nomenclature><tp:treatment-sec sec-type="Specimens examined"><title>Specimens examined.</title><p>CEPLAC, <italic><tp:taxon-name><tp:taxon-name-part taxon-name-part-type="genus">Cocos</tp:taxon-name-part> <tp:taxon-name-part taxon-name-part-type="species">nucifera</tp:taxon-name-part></tp:taxon-name></italic>, fruits, XII-2008 (1♀), XII-2009 (1♀); Fazenda Barra, <italic><tp:taxon-name><tp:taxon-name-part taxon-name-part-type="genus">Theobroma</tp:taxon-name-part> <tp:taxon-name-part taxon-name-part-type="species">cacao</tp:taxon-name-part></tp:taxon-name></italic>, XI-2007 (1♀); Fazenda Bela Vista, <italic><tp:taxon-name><tp:taxon-name-part taxon-name-part-type="genus">Psidium</tp:taxon-name-part> <tp:taxon-name-part taxon-name-part-type="species">guajava</tp:taxon-name-part></tp:taxon-name></italic>, IV-2007 (1♀), XI-2007 (1♀); Fazenda Kamuí, <italic><tp:taxon-name><tp:taxon-name-part taxon-name-part-type="genus">Cocos</tp:taxon-name-part> <tp:taxon-name-part taxon-name-part-type="species">nucifera</tp:taxon-name-part></tp:taxon-name></italic>, XI-2007 (1♀); Fazenda Nossa Senhora Auxiliadora, <italic><tp:taxon-name><tp:taxon-name-part taxon-name-part-type="genus">Carica</tp:taxon-name-part> <tp:taxon-name-part taxon-name-part-type="species">papaya</tp:taxon-name-part></tp:taxon-name></italic>, VII-2007 (1♀).</p><!--PageBreak--></tp:treatment-sec><tp:treatment-sec sec-type="Female"><title>Female.</title><p>Five specimens measured. Dorsal shield 351 (335–399) long, 226 (192–302) wide, <italic>j1</italic> 28 (27–29), <italic>j3</italic> 33 (31–37), <italic>j4</italic> 14 (12–15), <italic>j5</italic> 14 (11–15), <italic>j6</italic> 18 (15–20), <italic>J2</italic> 18 (14–21), <italic>J5</italic> 9 (8–10), <italic>z2</italic> 20 (18–22), <italic>z4</italic> 28 (27–30), <italic>z5</italic> 14 (11–15), <italic>Z1</italic> 25 (21–27), <italic>Z4</italic> 46 (41–52), <italic>Z5</italic> 64 (58–67), <italic>s4</italic> 41 (37–44), <italic>S2</italic> 30 (26–36), <italic>S4</italic> 25 (19–27), <italic>S5</italic> 12 (9–14), <italic>r3</italic> 20 (18–21), <italic>R1</italic> 16 (15–17); distances between <italic>St1</italic>–<italic>St3</italic> 64 (62–65), <italic>St2–St2</italic> 61 (60–63) and <italic>St5–St5</italic> 72 (69–74); ventrianal shield 109 (102–114) long, 64 (62–66) wide at level of <italic>ZV2</italic> and 61 (59–63) wide at level of anus; movable cheliceral digit 33 (30–35) long, with 3 teeth; fixed cheliceral digit 28 (25–30) long; calyx of spermatheca 22 (15–24) long; <italic>Sge I</italic> 15 (10–18), <italic>Sge II</italic> 18 (15–21), <italic>Sge III</italic> 28 (25–30), <italic>Sti III</italic> 18 (16–19), <italic>Sge IV</italic> 44 (39–47), <italic>Sti IV</italic> 21 (17–29), <italic>St IV</italic> 62 (58–70).</p></tp:treatment-sec><tp:treatment-sec sec-type="Remarks"><title>Remarks.</title><p>Setal measurements were not given in the original description. Measurements of the specimens collected are similar to those of <xref ref-type="bibr" rid="B34">McMurtry (1983)</xref>, except for the longer <italic>Z1</italic> (16-17 in the latter); they also agree with the redescription given by <xref ref-type="bibr" rid="B37">Moraes et al. (2013)</xref>.</p></tp:treatment-sec><ref-list><ref id="B41"><mixed-citation xmlns:xlink="http://www.w3.org/1999/xlink" xlink:type="simple"><person-group><name name-style="western"><surname>Moraes</surname><given-names>GJ</given-names></name><name name-style="western"><surname>McMurtry</surname><given-names>JA</given-names></name><name name-style="western"><surname>Denmark</surname><given-names>HA</given-names></name><name name-style="western"><surname>Campos</surname><given-names>CB</given-names></name></person-group> (<year>2004</year>) <article-title>A revised catalog of the mite family <tp:taxon-name><tp:taxon-name-part taxon-name-part-type="family">Phytoseiidae</tp:taxon-name-part></tp:taxon-name>.</article-title> <source>Zootaxa</source> <volume>434</volume>: <fpage>1</fpage>–<lpage>494</lpage>. </mixed-citation></ref><ref id="B6"><mixed-citation xmlns:xlink="http://www.w3.org/1999/xlink" xlink:type="simple"><person-group><name name-style="western"><surname>Chant</surname><given-names>DA</given-names></name><name name-style="western"><surname>McMurtry</surname><given-names>JA</given-names></name></person-group> (<year>2007</year>) <source>Illustrated Keys and Diagnoses for the Genera and Subgenera of the <tp:taxon-name><tp:taxon-name-part taxon-name-part-type="family">Phytoseiidae</tp:taxon-name-part></tp:taxon-name> of the World (<tp:taxon-name><tp:taxon-name-part taxon-name-part-type="subclass">Acari</tp:taxon-name-part></tp:taxon-name>: <tp:taxon-name><tp:taxon-name-part taxon-name-part-type="order">Mesostigmata</tp:taxon-name-part></tp:taxon-name>).</source> <publisher-name>Indira Publishing House</publisher-name>, <publisher-loc>Michigan</publisher-loc>, <size units="page">219 pp</size>. </mixed-citation></ref><ref id="B34"><mixed-citation xmlns:xlink="http://www.w3.org/1999/xlink" xlink:type="simple"><person-group><name name-style="western"><surname>McMurtry</surname><given-names>JA</given-names></name></person-group> (<year>1983</year>) <article-title>Phytoseiid mites from Guatemala, with description of two new species and redefinition of the genera <italic><tp:taxon-name><tp:taxon-name-part taxon-name-part-type="genus">Euseius</tp:taxon-name-part></tp:taxon-name></italic>, <italic><tp:taxon-name><tp:taxon-name-part taxon-name-part-type="genus">Typhlodromus</tp:taxon-name-part></tp:taxon-name></italic> and the <italic><tp:taxon-name><tp:taxon-name-part taxon-name-part-type="genus">Typhlodromus</tp:taxon-name-part> <tp:taxon-name-part taxon-name-part-type="species">occidentalis</tp:taxon-name-part></tp:taxon-name></italic> species group (<tp:taxon-name><tp:taxon-name-part taxon-name-part-type="subclass">Acari</tp:taxon-name-part></tp:taxon-name>: <tp:taxon-name><tp:taxon-name-part taxon-name-part-type="order">Mesostigmata</tp:taxon-name-part></tp:taxon-name>).</article-title> <source>International Journal of Acarology</source> <volume>25</volume>: <fpage>249</fpage>–<lpage>272</lpage>. </mixed-citation></ref><ref id="B37"><mixed-citation xmlns:xlink="http://www.w3.org/1999/xlink" xlink:type="simple"><person-group><name name-style="western"><surname>Moraes</surname><given-names>GJ</given-names></name><name name-style="western"><surname>Barbosa</surname><given-names>MFC</given-names></name><name name-style="western"><surname>Castro</surname><given-names>TMMG</given-names></name></person-group> (<year>2013</year>) <article-title><tp:taxon-name><tp:taxon-name-part taxon-name-part-type="family">Phytoseiidae</tp:taxon-name-part></tp:taxon-name> (<tp:taxon-name><tp:taxon-name-part taxon-name-part-type="subclass">Acari</tp:taxon-name-part></tp:taxon-name>: <tp:taxon-name><tp:taxon-name-part taxon-name-part-type="order">Mesostigmata</tp:taxon-name-part></tp:taxon-name>) from natural ecosystems in the State of São Paulo, Brazil.</article-title> <source>Zootaxa</source> <volume>3700</volume>: <lpage>47</lpage>. doi: <ext-link xlink:type="simple" ext-link-type="doi" xlink:href="10.11646/zootaxa.3700.3.1">10.11646/zootaxa.3700.3.1</ext-link> </mixed-citation></ref></ref-list></tp:taxon-treatment>
