# Supplementary material for: Phytoseiid mites from tropical fruit trees in Bahia State, Brazil (Acari, Phytoseiidae)
Source: Zookeys. 2015 Oct 9;(533):99–131. doi: 10.3897/zookeys.533.5981 (PMC4669925; doi:10.3897/zookeys.533.5981)
Supplement: XML Treatment for Typhlodromips theobromae [file zookeys.533.5981-treatment21.xml]

<!DOCTYPE tp:taxon-treatment
  PUBLIC "-//TaxonX//DTD Taxonomic Treatment Publishing DTD v0 20100105//EN" "tax-treatment-NSO.dtd">
<tp:taxon-treatment xmlns:tp="http://www.plazi.org/taxpub"><tp:treatment-meta><kwd-group><label>Taxon classification</label><kwd><named-content content-type="kingdom">Animalia</named-content></kwd><kwd><named-content content-type="order">Mesostigmata</named-content></kwd><kwd><named-content content-type="family">Phytoseiidae</named-content></kwd></kwd-group><mixed-citation publication-type="journal"><person-group><name><surname>de Souza</surname><given-names>Izabel Vieira</given-names></name><name><surname>Sá Argolo</surname><given-names>Poliane</given-names></name><name><surname>Júnior</surname><given-names>Manoel Guedes Correa Gondim</given-names></name><name><surname>de Moraes</surname><given-names>Gilberto José</given-names></name><name><surname>Bittencourt</surname><given-names>Maria Aparecida Leão</given-names></name><name><surname>Oliveira</surname><given-names>Anibal Ramadan</given-names></name></person-group><article-title>Phytoseiid mites from tropical fruit trees in Bahia State, Brazil (<tp:taxon-name><tp:taxon-name-part taxon-name-part-type="subclass">Acari</tp:taxon-name-part></tp:taxon-name>, <tp:taxon-name><tp:taxon-name-part taxon-name-part-type="family">Phytoseiidae</tp:taxon-name-part></tp:taxon-name>)</article-title><source>Zookeys</source><day>9</day><month>10</month><year>2015</year><volume>2015</volume><issue>533</issue><fpage>99</fpage><lpage>131</lpage><pub-id pub-id-type="doi">10.3897/zookeys.533.5981</pub-id></mixed-citation></tp:treatment-meta><tp:nomenclature><tp:taxon-name>
                            <tp:taxon-name-part taxon-name-part-type="genus">Typhlodromips</tp:taxon-name-part>
                            <tp:taxon-name-part taxon-name-part-type="species">theobromae</tp:taxon-name-part>
                        </tp:taxon-name><tp:taxon-authority>Souza, Oliveira &amp; Gondim Jr.</tp:taxon-authority><tp:nomenclature-citation-list><tp:nomenclature-citation><tp:taxon-name><tp:taxon-name-part taxon-name-part-type="genus">Typhlodromips</tp:taxon-name-part> <tp:taxon-name-part taxon-name-part-type="species">theobromae</tp:taxon-name-part></tp:taxon-name><comment>: <xref ref-type="bibr" rid="B59">Souza et al. 2010</xref>: 49.</comment></tp:nomenclature-citation></tp:nomenclature-citation-list></tp:nomenclature><tp:treatment-sec sec-type="Specimens examined"><title>Specimens examined.</title><p><named-content xmlns:xlink="http://www.w3.org/1999/xlink" content-type="dwc:institutional_code" xlink:type="simple">UESC</named-content>, <italic><tp:taxon-name><tp:taxon-name-part taxon-name-part-type="genus">Theobroma</tp:taxon-name-part> <tp:taxon-name-part taxon-name-part-type="species">cacao</tp:taxon-name-part></tp:taxon-name></italic>, VII-2007, IV-2008 (3♀, 2♂); Fazenda Monte Alegre, <italic><tp:taxon-name><tp:taxon-name-part taxon-name-part-type="genus">Theobroma</tp:taxon-name-part> <tp:taxon-name-part taxon-name-part-type="species">cacao</tp:taxon-name-part></tp:taxon-name></italic>, V-2007 (1♀), <italic><tp:taxon-name><tp:taxon-name-part taxon-name-part-type="genus">Mangifera</tp:taxon-name-part> <tp:taxon-name-part taxon-name-part-type="species">indica</tp:taxon-name-part></tp:taxon-name></italic>, V-2008 (2♀, 3♂); Fazenda Terra Nova, <italic><tp:taxon-name><tp:taxon-name-part taxon-name-part-type="genus">Theobroma</tp:taxon-name-part> <tp:taxon-name-part taxon-name-part-type="species">cacao</tp:taxon-name-part></tp:taxon-name></italic>, IX-2007, I-2008 (4♀).</p><!--PageBreak--></tp:treatment-sec><tp:treatment-sec sec-type="Female"><title>Female.</title><p>Ten specimens measured. Dorsal shield 301 (288–312) long, 211 (194–246) wide; <italic>j1</italic> 19 (17–21), <italic>j3</italic> 23 (17–26), <italic>j4</italic> 8 (6–10), <italic>j5</italic> 8 (6–10), <italic>j6</italic> 10 (8–12), <italic>J2</italic> 10 (8–15), <italic>J5</italic> 7 (7–8), <italic>z2</italic> 10 (8–12), <italic>z4</italic> 18 (16–21), <italic>z5</italic> 7 (6–9), <italic>Z1</italic> 13 (8–17), <italic>Z4</italic> 45 (43–47), <italic>Z5</italic> 56 (46–60), <italic>s4</italic> 23 (20–25), <italic>S2</italic> 15 (11–19), <italic>S4</italic> 10 (6–16), <italic>S5</italic> 9 (6–11), <italic>r3</italic> 11 (10–12), <italic>R1</italic> 9 (7–10); distances between <italic>St1</italic>–<italic>St3</italic> 58 (55–60), <italic>St2–St2</italic> 72 (68–74) and <italic>St5–St5</italic> 65 (61–65); ventrianal shield 88 (82–93) long, 91 (86–93) wide at level of <italic>ZV2</italic> and 74 (70–79) wide at level of anus; movable cheliceral digit 39 (38–40) long, with 3 teeth; fixed cheliceral digit 30 long, with 15 teeth; calyx of spermatheca 9 (7–10) long; <italic>Sge II</italic> 14 (12–16), <italic>Sge III</italic> 15 (14–18), <italic>Sti III</italic> 14 (12–15), <italic>Sge IV</italic> 31 (27–35), <italic>Sti IV</italic> 15(12–18), <italic>St IV</italic> 28 (25–30).</p></tp:treatment-sec><tp:treatment-sec sec-type="Male"><title>Male.</title><p>Five specimens measured; dorsal shield 229 (212–241) long and 160 (152–176) wide; <italic>j1</italic> 16 (14–18), <italic>j3</italic> 22 (19–24), <italic>j4</italic> 9 (8–9), <italic>j5</italic> 8 (8–9), <italic>j6</italic> 10 (9–10), <italic>J2</italic> 8 (8–9), <italic>J5</italic> 6 (5–6), <italic>z2</italic> 10 (8–11), <italic>z4</italic> 19 (17–22), <italic>z5</italic> 7 (7–8), <italic>Z1</italic> 9 (8–10), <italic>Z4</italic> 33 (31–35), <italic>Z5</italic> 36 (33–39), <italic>s4</italic> 21 (20–22), <italic>S2</italic> 13 (12–14), <italic>S4</italic> 9 (8–10), <italic>S5</italic> 7 (6–7), <italic>r3</italic> 12 (11–12), <italic>R1</italic> 8 (7–10); ventrianal shield 91 (87–96) long and 132 (128–138) wide at anterior corners; shaft of spermatodactyl 15 long; <italic>Sge I</italic> 13 (12–14), <italic>Sge II</italic> 12 (12–13), <italic>Sge III</italic> 12 (11–13), <italic>Sti III</italic> 12 (11–13), <italic>Sge IV</italic> 19 (18–20), <italic>Sti IV</italic> 14 (12–16), <italic>St IV</italic> 24 (23–25).</p></tp:treatment-sec><tp:treatment-sec sec-type="Remarks"><title>Remarks.</title><p>Measurements of the specimens collected are similar to those of the original description.</p></tp:treatment-sec><ref-list><ref id="B59"><mixed-citation xmlns:xlink="http://www.w3.org/1999/xlink" xlink:type="simple"><person-group><name name-style="western"><surname>Souza</surname><given-names>IV</given-names></name><name name-style="western"><surname>Oliveira</surname><given-names>AR</given-names></name><name name-style="western"><surname>Gondim Jr.</surname><given-names>MGC</given-names></name></person-group> (<year>2010</year>) <article-title>A new species of the genus <italic><tp:taxon-name><tp:taxon-name-part taxon-name-part-type="genus">Typhlodromips</tp:taxon-name-part></tp:taxon-name></italic> De Leon (<tp:taxon-name><tp:taxon-name-part taxon-name-part-type="subclass">Acari</tp:taxon-name-part></tp:taxon-name>: <tp:taxon-name><tp:taxon-name-part taxon-name-part-type="family">Phytoseiidae</tp:taxon-name-part></tp:taxon-name>) from the state of Bahia, Brazil.</article-title> <source>International Journal of Acarology</source> <volume>36</volume>: <fpage>49</fpage>–<lpage>52</lpage>. doi: <ext-link xlink:type="simple" ext-link-type="doi" xlink:href="10.1080/01647950903508490">10.1080/01647950903508490</ext-link> </mixed-citation></ref></ref-list></tp:taxon-treatment>
