# Supplementary material for: Phytoseiid mites from tropical fruit trees in Bahia State, Brazil (Acari, Phytoseiidae)
Source: Zookeys. 2015 Oct 9;(533):99–131. doi: 10.3897/zookeys.533.5981 (PMC4669925; doi:10.3897/zookeys.533.5981)
Supplement: XML Treatment for Cocoseius palmarum [file zookeys.533.5981-treatment25.xml]

<!DOCTYPE tp:taxon-treatment
  PUBLIC "-//TaxonX//DTD Taxonomic Treatment Publishing DTD v0 20100105//EN" "tax-treatment-NSO.dtd">
<tp:taxon-treatment xmlns:tp="http://www.plazi.org/taxpub"><tp:treatment-meta><kwd-group><label>Taxon classification</label><kwd><named-content content-type="kingdom">Animalia</named-content></kwd><kwd><named-content content-type="order">Mesostigmata</named-content></kwd><kwd><named-content content-type="family">Phytoseiidae</named-content></kwd></kwd-group><mixed-citation publication-type="journal"><person-group><name><surname>de Souza</surname><given-names>Izabel Vieira</given-names></name><name><surname>Sá Argolo</surname><given-names>Poliane</given-names></name><name><surname>Júnior</surname><given-names>Manoel Guedes Correa Gondim</given-names></name><name><surname>de Moraes</surname><given-names>Gilberto José</given-names></name><name><surname>Bittencourt</surname><given-names>Maria Aparecida Leão</given-names></name><name><surname>Oliveira</surname><given-names>Anibal Ramadan</given-names></name></person-group><article-title>Phytoseiid mites from tropical fruit trees in Bahia State, Brazil (<tp:taxon-name><tp:taxon-name-part taxon-name-part-type="subclass">Acari</tp:taxon-name-part></tp:taxon-name>, <tp:taxon-name><tp:taxon-name-part taxon-name-part-type="family">Phytoseiidae</tp:taxon-name-part></tp:taxon-name>)</article-title><source>Zookeys</source><day>9</day><month>10</month><year>2015</year><volume>2015</volume><issue>533</issue><fpage>99</fpage><lpage>131</lpage><pub-id pub-id-type="doi">10.3897/zookeys.533.5981</pub-id></mixed-citation></tp:treatment-meta><tp:nomenclature><tp:taxon-name>
                            <tp:taxon-name-part taxon-name-part-type="genus">Cocoseius</tp:taxon-name-part>
                            <tp:taxon-name-part taxon-name-part-type="species">palmarum</tp:taxon-name-part>
                        </tp:taxon-name><tp:taxon-authority>Gondim Jr., Moraes &amp; McMurtry</tp:taxon-authority><tp:nomenclature-citation-list><tp:nomenclature-citation><tp:taxon-name><tp:taxon-name-part taxon-name-part-type="genus">Cocoseius</tp:taxon-name-part> <tp:taxon-name-part taxon-name-part-type="species">palmarum</tp:taxon-name-part></tp:taxon-name><comment><xref ref-type="bibr" rid="B26">Gondim Jr. et al., 2000</xref>: 1226.</comment></tp:nomenclature-citation><tp:nomenclature-citation><tp:taxon-name><tp:taxon-name-part taxon-name-part-type="genus">Cocoseius</tp:taxon-name-part> <tp:taxon-name-part taxon-name-part-type="species">palmarum</tp:taxon-name-part></tp:taxon-name><comment>: <xref ref-type="bibr" rid="B41">Moraes et al. 2004</xref>: 263.</comment></tp:nomenclature-citation><tp:nomenclature-citation><tp:taxon-name><tp:taxon-name-part taxon-name-part-type="genus">Cocoseius</tp:taxon-name-part> <tp:taxon-name-part taxon-name-part-type="species">palmarum</tp:taxon-name-part></tp:taxon-name><comment>: <xref ref-type="bibr" rid="B6">Chant and McMurtry 2007</xref>: 134.</comment></tp:nomenclature-citation></tp:nomenclature-citation-list></tp:nomenclature><tp:treatment-sec sec-type="Specimens examined"><title>Specimens examined.</title><p><named-content xmlns:xlink="http://www.w3.org/1999/xlink" content-type="dwc:institutional_code" xlink:type="simple">UESC</named-content>, <italic><tp:taxon-name><tp:taxon-name-part taxon-name-part-type="genus">Cocos</tp:taxon-name-part> <tp:taxon-name-part taxon-name-part-type="species">nucifera</tp:taxon-name-part></tp:taxon-name></italic>, VII-2007 (3♀), I-2008 (1♀), IV-2008 (1♀); Fazenda Formiga, <italic><tp:taxon-name><tp:taxon-name-part taxon-name-part-type="genus">Cocos</tp:taxon-name-part> <tp:taxon-name-part taxon-name-part-type="species">nucifera</tp:taxon-name-part></tp:taxon-name></italic>, VIII-2007 (1♀); Fazenda Terra Nova, <italic><tp:taxon-name><tp:taxon-name-part taxon-name-part-type="genus">Cocos</tp:taxon-name-part> <tp:taxon-name-part taxon-name-part-type="species">nucifera</tp:taxon-name-part></tp:taxon-name></italic>, IX-2007 (1♀), I-2008 (2♀).</p></tp:treatment-sec><tp:treatment-sec sec-type="Female"><title>Female.</title><p>Eight specimens measured. Dorsal shield 270 (265–275) long, 182 (161–189) wide, <italic>j1</italic> 25 (23–27), <italic>j3</italic> 41 (38–45), <italic>j4</italic> 54 (52–59), <italic>j5</italic> 61 (57–64), <italic>j6</italic> 68 (65–70), <italic>J2</italic> 68 (65–72), <italic>J5</italic> 12 (11–13), <italic>z2</italic> 26 (21–28), <italic>z3</italic> 34 (31–36), <italic>z4</italic> 69 (65–75), <italic>z5</italic> 34 (31–38), <italic>z6</italic> 88 (85–92), <italic>Z4</italic> 73 (70–75), <italic>Z5</italic> 69 (67–71), <italic>s4</italic> 76 (72–81), <italic>S4</italic> 64 (60–68), <italic>r3</italic> 57 (52–65), <italic>R1</italic> 54 (50–59); distances between <italic>St1</italic>–<italic>St3</italic> 48 (46–50), <italic>St2–St2</italic> 55 (53–57) and <italic>St5–St5</italic> 63 (60–66); ventrianal shield 93 (88–94) long, 70 (67–73) wide at level of <italic>ZV2</italic> and 63 (60–65) wide at level of anus; movable cheliceral digit 25 (23–26) long, with 1 teeth; fixed cheliceral digit 24 (22–25) long, with 3 teeth; calyx of spermatheca 16 (15–18) long; <italic>Sge IV</italic> 37 (36–40), <italic>Sti IV</italic> 26 (25–28), <italic>St IV</italic> 53 (50–56).</p></tp:treatment-sec><tp:treatment-sec sec-type="Remarks"><title>Remarks.</title><p>Measurements of the specimens collected are similar to those of the original description, except for a slightly shorter calyx of spermatheca [21 (20–23) in the original description]. This is the first record of this species in Bahia.</p></tp:treatment-sec><ref-list><ref id="B26"><mixed-citation xmlns:xlink="http://www.w3.org/1999/xlink" xlink:type="simple"><person-group><name name-style="western"><surname>Gondim Jr.</surname><given-names>MGC</given-names></name><name name-style="western"><surname>Moraes</surname><given-names>GJ</given-names></name><name name-style="western"><surname>McMurtry</surname><given-names>JA</given-names></name></person-group> (<year>2000</year>) <article-title>A New Species of <italic><tp:taxon-name><tp:taxon-name-part taxon-name-part-type="genus">Cocoseius</tp:taxon-name-part></tp:taxon-name></italic> (<tp:taxon-name><tp:taxon-name-part taxon-name-part-type="subclass">Acari</tp:taxon-name-part></tp:taxon-name>: <tp:taxon-name><tp:taxon-name-part taxon-name-part-type="family">Phytoseiidae</tp:taxon-name-part></tp:taxon-name>) from Brazil and Redefinition of the Genus.</article-title> <source>Annals of the Entomological Society of America</source> <volume>93</volume>: <fpage>1226</fpage>–<lpage>1229</lpage>. doi: <ext-link xlink:type="simple" ext-link-type="doi" xlink:href="10.1603/0013-8746(2000)093[1226:ansoca]2.0.co;2">10.1603/0013-8746(2000)093[1226:ansoca]2.0.co;2</ext-link> </mixed-citation></ref><ref id="B41"><mixed-citation xmlns:xlink="http://www.w3.org/1999/xlink" xlink:type="simple"><person-group><name name-style="western"><surname>Moraes</surname><given-names>GJ</given-names></name><name name-style="western"><surname>McMurtry</surname><given-names>JA</given-names></name><name name-style="western"><surname>Denmark</surname><given-names>HA</given-names></name><name name-style="western"><surname>Campos</surname><given-names>CB</given-names></name></person-group> (<year>2004</year>) <article-title>A revised catalog of the mite family <tp:taxon-name><tp:taxon-name-part taxon-name-part-type="family">Phytoseiidae</tp:taxon-name-part></tp:taxon-name>.</article-title> <source>Zootaxa</source> <volume>434</volume>: <fpage>1</fpage>–<lpage>494</lpage>. </mixed-citation></ref><ref id="B6"><mixed-citation xmlns:xlink="http://www.w3.org/1999/xlink" xlink:type="simple"><person-group><name name-style="western"><surname>Chant</surname><given-names>DA</given-names></name><name name-style="western"><surname>McMurtry</surname><given-names>JA</given-names></name></person-group> (<year>2007</year>) <source>Illustrated Keys and Diagnoses for the Genera and Subgenera of the <tp:taxon-name><tp:taxon-name-part taxon-name-part-type="family">Phytoseiidae</tp:taxon-name-part></tp:taxon-name> of the World (<tp:taxon-name><tp:taxon-name-part taxon-name-part-type="subclass">Acari</tp:taxon-name-part></tp:taxon-name>: <tp:taxon-name><tp:taxon-name-part taxon-name-part-type="order">Mesostigmata</tp:taxon-name-part></tp:taxon-name>).</source> <publisher-name>Indira Publishing House</publisher-name>, <publisher-loc>Michigan</publisher-loc>, <size units="page">219 pp</size>. </mixed-citation></ref></ref-list></tp:taxon-treatment>
