# Supplementary material for: Phytoseiid mites from tropical fruit trees in Bahia State, Brazil (Acari, Phytoseiidae)
Source: Zookeys. 2015 Oct 9;(533):99–131. doi: 10.3897/zookeys.533.5981 (PMC4669925; doi:10.3897/zookeys.533.5981)
Supplement: XML Treatment for Leonseius regularis [file zookeys.533.5981-treatment26.xml]

<!DOCTYPE tp:taxon-treatment
  PUBLIC "-//TaxonX//DTD Taxonomic Treatment Publishing DTD v0 20100105//EN" "tax-treatment-NSO.dtd">
<tp:taxon-treatment xmlns:tp="http://www.plazi.org/taxpub"><tp:treatment-meta><kwd-group><label>Taxon classification</label><kwd><named-content content-type="kingdom">Animalia</named-content></kwd><kwd><named-content content-type="order">Mesostigmata</named-content></kwd><kwd><named-content content-type="family">Phytoseiidae</named-content></kwd></kwd-group><mixed-citation publication-type="journal"><person-group><name><surname>de Souza</surname><given-names>Izabel Vieira</given-names></name><name><surname>Sá Argolo</surname><given-names>Poliane</given-names></name><name><surname>Júnior</surname><given-names>Manoel Guedes Correa Gondim</given-names></name><name><surname>de Moraes</surname><given-names>Gilberto José</given-names></name><name><surname>Bittencourt</surname><given-names>Maria Aparecida Leão</given-names></name><name><surname>Oliveira</surname><given-names>Anibal Ramadan</given-names></name></person-group><article-title>Phytoseiid mites from tropical fruit trees in Bahia State, Brazil (<tp:taxon-name><tp:taxon-name-part taxon-name-part-type="subclass">Acari</tp:taxon-name-part></tp:taxon-name>, <tp:taxon-name><tp:taxon-name-part taxon-name-part-type="family">Phytoseiidae</tp:taxon-name-part></tp:taxon-name>)</article-title><source>Zookeys</source><day>9</day><month>10</month><year>2015</year><volume>2015</volume><issue>533</issue><fpage>99</fpage><lpage>131</lpage><pub-id pub-id-type="doi">10.3897/zookeys.533.5981</pub-id></mixed-citation></tp:treatment-meta><tp:nomenclature><tp:taxon-name>
                            <tp:taxon-name-part taxon-name-part-type="genus">Leonseius</tp:taxon-name-part>
                            <tp:taxon-name-part taxon-name-part-type="species">regularis</tp:taxon-name-part>
                        </tp:taxon-name><tp:taxon-authority>(De Leon)</tp:taxon-authority><tp:nomenclature-citation-list><tp:nomenclature-citation><tp:taxon-name><tp:taxon-name-part taxon-name-part-type="genus">Typhloseiopsis</tp:taxon-name-part> <tp:taxon-name-part taxon-name-part-type="species">regularis</tp:taxon-name-part></tp:taxon-name><comment> De Leon, 1965: 123.</comment></tp:nomenclature-citation><tp:nomenclature-citation><tp:taxon-name><tp:taxon-name-part taxon-name-part-type="genus">Leonseius</tp:taxon-name-part> <tp:taxon-name-part taxon-name-part-type="species">regularis</tp:taxon-name-part></tp:taxon-name><comment>: <xref ref-type="bibr" rid="B41">Moraes et al. 2004</xref>: 275.</comment></tp:nomenclature-citation><tp:nomenclature-citation><tp:taxon-name><tp:taxon-name-part taxon-name-part-type="genus">Leonseius</tp:taxon-name-part> <tp:taxon-name-part taxon-name-part-type="species">regularis</tp:taxon-name-part></tp:taxon-name><comment>: <xref ref-type="bibr" rid="B6">Chant and McMurtry 2007</xref>: 161.</comment></tp:nomenclature-citation></tp:nomenclature-citation-list></tp:nomenclature><tp:treatment-sec sec-type="Specimens examined"><title>Specimens examined.</title><p><named-content xmlns:xlink="http://www.w3.org/1999/xlink" content-type="dwc:institutional_code" xlink:type="simple">UESC</named-content>, <italic><tp:taxon-name><tp:taxon-name-part taxon-name-part-type="genus">Theobroma</tp:taxon-name-part> <tp:taxon-name-part taxon-name-part-type="species">cacao</tp:taxon-name-part></tp:taxon-name></italic>, VII-2007 (7♀), I-2008 (5♀), <italic><tp:taxon-name><tp:taxon-name-part taxon-name-part-type="genus">Elaeis</tp:taxon-name-part> <tp:taxon-name-part taxon-name-part-type="species">guineensis</tp:taxon-name-part></tp:taxon-name></italic>, VII-2007 (1♂), <italic><tp:taxon-name><tp:taxon-name-part taxon-name-part-type="genus">Artocarpus</tp:taxon-name-part> <tp:taxon-name-part taxon-name-part-type="species">integrifolia</tp:taxon-name-part></tp:taxon-name></italic>, VII-2007 (2♀); Fazenda Bela Vista, <italic><tp:taxon-name><tp:taxon-name-part taxon-name-part-type="genus">Theobroma</tp:taxon-name-part> <tp:taxon-name-part taxon-name-part-type="species">cacao</tp:taxon-name-part></tp:taxon-name></italic>, IV-2007 <!--PageBreak-->(5♀, 1♂), XI-2007 (8♀), <italic><tp:taxon-name><tp:taxon-name-part taxon-name-part-type="genus">Psidium</tp:taxon-name-part> <tp:taxon-name-part taxon-name-part-type="species">guajava</tp:taxon-name-part></tp:taxon-name></italic> VII-2007 (1♀), <italic><tp:taxon-name><tp:taxon-name-part taxon-name-part-type="genus">Spondias</tp:taxon-name-part> <tp:taxon-name-part taxon-name-part-type="species">mombin</tp:taxon-name-part></tp:taxon-name></italic>, IV-2007 (1♀), <italic><tp:taxon-name><tp:taxon-name-part taxon-name-part-type="genus">Cocos</tp:taxon-name-part> <tp:taxon-name-part taxon-name-part-type="species">nucifera</tp:taxon-name-part></tp:taxon-name></italic>, IV-2007 (1♀), XI-2007 (1♀), <italic><tp:taxon-name><tp:taxon-name-part taxon-name-part-type="genus">Annona</tp:taxon-name-part> <tp:taxon-name-part taxon-name-part-type="species">muricata</tp:taxon-name-part></tp:taxon-name></italic>, IV-2007 (4♀), <italic><tp:taxon-name><tp:taxon-name-part taxon-name-part-type="genus">Artocarpus</tp:taxon-name-part> <tp:taxon-name-part taxon-name-part-type="species">integrifolia</tp:taxon-name-part></tp:taxon-name></italic>, IV-2007 (1♀), <italic><tp:taxon-name><tp:taxon-name-part taxon-name-part-type="genus">Genipa</tp:taxon-name-part> <tp:taxon-name-part taxon-name-part-type="species">americana</tp:taxon-name-part></tp:taxon-name></italic>, IV-2007 (3♀); Fazenda Monte Alegre, <italic><tp:taxon-name><tp:taxon-name-part taxon-name-part-type="genus">Theobroma</tp:taxon-name-part> <tp:taxon-name-part taxon-name-part-type="species">cacao</tp:taxon-name-part></tp:taxon-name></italic>, V-2007 (6♀, 1♂), <italic><tp:taxon-name><tp:taxon-name-part taxon-name-part-type="genus">Cocos</tp:taxon-name-part> <tp:taxon-name-part taxon-name-part-type="species">nucifera</tp:taxon-name-part></tp:taxon-name></italic>, IX-2007 (2♀); Fazenda Nossa Senhora Auxiliadora, <italic><tp:taxon-name><tp:taxon-name-part taxon-name-part-type="genus">Theobroma</tp:taxon-name-part> <tp:taxon-name-part taxon-name-part-type="species">cacao</tp:taxon-name-part></tp:taxon-name></italic>, VII-2007 (2♀); Fazenda Terra Nova, <italic><tp:taxon-name><tp:taxon-name-part taxon-name-part-type="genus">Theobroma</tp:taxon-name-part> <tp:taxon-name-part taxon-name-part-type="species">cacao</tp:taxon-name-part></tp:taxon-name></italic>, I-2008 (1♀, 1♂); Sítio Sabino, <italic><tp:taxon-name><tp:taxon-name-part taxon-name-part-type="genus">Mangifera</tp:taxon-name-part> <tp:taxon-name-part taxon-name-part-type="species">indica</tp:taxon-name-part></tp:taxon-name></italic>, VIII-2007 (1♀), <italic><tp:taxon-name><tp:taxon-name-part taxon-name-part-type="genus">Syzygium</tp:taxon-name-part> <tp:taxon-name-part taxon-name-part-type="species">malaccense</tp:taxon-name-part></tp:taxon-name></italic>, VIII-2007 (1♀).</p></tp:treatment-sec><tp:treatment-sec sec-type="Female"><title>Female.</title><p>Twelve specimens measured. Dorsal shield 366 (333–397) long, 257 (212–282) wide, <italic>j1</italic> 28 (25–30), <italic>j3</italic> 38 (35–42), <italic>j4</italic> 4 (3–5), <italic>j5</italic> 4 (3–5), <italic>j6</italic> 5 (5–6), <italic>J2</italic> 6 (5–8), <italic>J5</italic> 8 (7–9), <italic>z2</italic> 4 (3–5), <italic>z3</italic> 11 (9–14), <italic>z4</italic> 6 (5–7), <italic>z5</italic> 4 (3–5), <italic>Z4</italic> 101 (85–111), <italic>Z5</italic> 276 (262–292), <italic>s4</italic> 89 (71–98), <italic>s6</italic> 8 (6–12), <italic>S5</italic> 6 (5–7), <italic>r3</italic> 10 (8–12), <italic>R1</italic> 9 (7–11); distances between <italic>St1</italic>–<italic>St3</italic> 61 (59–66), <italic>St2–St2</italic> 70 (67–73) and <italic>St5–St5</italic> 73 (70–76); ventrianal shield 115 (98–128) long, 63 (55–70) wide at level of <italic>ZV2</italic> and 64 (55–70) wide at level of anus; movable cheliceral digit 32 (30–33) long, with 4 teeth; fixed cheliceral digit 28 (25–30) long; calyx of spermatheca 18 (17–18) long; <italic>Sge I</italic> 54 (50–57), <italic>Sge II</italic> 40 (37–43), <italic>Sge III</italic> 51 (47–55), <italic>Sti III</italic> 38 (33–44), <italic>Sge IV</italic> 119 (107–128), <italic>Sti IV</italic> 68 (55–82), <italic>St IV</italic> 54 (48–60).</p></tp:treatment-sec><tp:treatment-sec sec-type="Male"><title>Male.</title><p>Four specimens measured. Dorsal shield 258 (243–266) long, 171 (166–179) wide, <italic>j1</italic> 22 (20–24), <italic>j3</italic> 32 (30–34), <italic>j4</italic> 5 (4–6), <italic>j5</italic> 5 (4–6), <italic>j6</italic> 6 (5–7), <italic>J2</italic> 6 (4–8), <italic>J5</italic> 7 (6–8), <italic>z2</italic> 4 (3–5), <italic>z3</italic> 10 (8–12), <italic>z4</italic> 5 (4–7), <italic>z5</italic> 4 (3–5), <italic>Z4</italic> 63 (62–64), <italic>Z5</italic> 193 (185–202), <italic>s4</italic> 51 (48–55), <italic>s6</italic> 8 (6–10), <italic>S5</italic> 6 (5–8), <italic>r3</italic> 10 (8–11), <italic>R1</italic> 7 (7–8); ventrianal shield 111 (107–115) long and 141 (138–146) wide at anterior corners; shaft of spermatodactyl 18 (17–18) long; <italic>Sge I</italic> 36 (35–37), <italic>Sge II</italic> 30 (28–32), <italic>Sge III</italic> 38 (36–40), <italic>Sti III</italic> 29 (28–31), <italic>Sge IV</italic> 68 (66–70), <italic>Sti IV</italic> 42 (40–45), <italic>St IV</italic> 44 (42–48).</p></tp:treatment-sec><tp:treatment-sec sec-type="Remarks"><title>Remarks.</title><p>Measurements of the specimens collected are similar to those of the original description, except for the shorter <italic>s4</italic> (105 in the holotype). They also agree with those reported by <xref ref-type="bibr" rid="B37">Moraes et al. (2013)</xref>. This is the first record of this genus in Bahia.</p></tp:treatment-sec><ref-list><ref id="B41"><mixed-citation xmlns:xlink="http://www.w3.org/1999/xlink" xlink:type="simple"><person-group><name name-style="western"><surname>Moraes</surname><given-names>GJ</given-names></name><name name-style="western"><surname>McMurtry</surname><given-names>JA</given-names></name><name name-style="western"><surname>Denmark</surname><given-names>HA</given-names></name><name name-style="western"><surname>Campos</surname><given-names>CB</given-names></name></person-group> (<year>2004</year>) <article-title>A revised catalog of the mite family <tp:taxon-name><tp:taxon-name-part taxon-name-part-type="family">Phytoseiidae</tp:taxon-name-part></tp:taxon-name>.</article-title> <source>Zootaxa</source> <volume>434</volume>: <fpage>1</fpage>–<lpage>494</lpage>. </mixed-citation></ref><ref id="B6"><mixed-citation xmlns:xlink="http://www.w3.org/1999/xlink" xlink:type="simple"><person-group><name name-style="western"><surname>Chant</surname><given-names>DA</given-names></name><name name-style="western"><surname>McMurtry</surname><given-names>JA</given-names></name></person-group> (<year>2007</year>) <source>Illustrated Keys and Diagnoses for the Genera and Subgenera of the <tp:taxon-name><tp:taxon-name-part taxon-name-part-type="family">Phytoseiidae</tp:taxon-name-part></tp:taxon-name> of the World (<tp:taxon-name><tp:taxon-name-part taxon-name-part-type="subclass">Acari</tp:taxon-name-part></tp:taxon-name>: <tp:taxon-name><tp:taxon-name-part taxon-name-part-type="order">Mesostigmata</tp:taxon-name-part></tp:taxon-name>).</source> <publisher-name>Indira Publishing House</publisher-name>, <publisher-loc>Michigan</publisher-loc>, <size units="page">219 pp</size>. </mixed-citation></ref><ref id="B37"><mixed-citation xmlns:xlink="http://www.w3.org/1999/xlink" xlink:type="simple"><person-group><name name-style="western"><surname>Moraes</surname><given-names>GJ</given-names></name><name name-style="western"><surname>Barbosa</surname><given-names>MFC</given-names></name><name name-style="western"><surname>Castro</surname><given-names>TMMG</given-names></name></person-group> (<year>2013</year>) <article-title><tp:taxon-name><tp:taxon-name-part taxon-name-part-type="family">Phytoseiidae</tp:taxon-name-part></tp:taxon-name> (<tp:taxon-name><tp:taxon-name-part taxon-name-part-type="subclass">Acari</tp:taxon-name-part></tp:taxon-name>: <tp:taxon-name><tp:taxon-name-part taxon-name-part-type="order">Mesostigmata</tp:taxon-name-part></tp:taxon-name>) from natural ecosystems in the State of São Paulo, Brazil.</article-title> <source>Zootaxa</source> <volume>3700</volume>: <lpage>47</lpage>. doi: <ext-link xlink:type="simple" ext-link-type="doi" xlink:href="10.11646/zootaxa.3700.3.1">10.11646/zootaxa.3700.3.1</ext-link> </mixed-citation></ref></ref-list></tp:taxon-treatment>
